# Supplementary material for: Cellular and Extracellular Proteome of the Animal Pathogen Corynebacterium silvaticum, a Close Relative of Zoonotic Corynebacterium ulcerans and Corynebacterium pseudotuberculosis
Source: Proteomes. 2020 Aug 12;8(3):19. doi: 10.3390/proteomes8030019 (PMC7564913; doi:10.3390/proteomes8030019)
Supplement: Supplementary file 1 [file proteomes-08-00019-s001.zip]

Archive with 1 entries (1 files):
- proteomes-889158-supplementary.xlsx
