# Supplementary material for: Cellular and Extracellular Proteome of the Animal Pathogen Corynebacterium silvaticum, a Close Relative of Zoonotic Corynebacterium ulcerans and Corynebacterium pseudotuberculosis
Source: Proteomes. 2020 Aug 12;8(3):19. doi: 10.3390/proteomes8030019 (PMC7564913; doi:10.3390/proteomes8030019)
Supplement: Supplementary file 1 [file proteomes-08-00019-s001.zip › proteomes-889158-supplementary.xlsx]

## Sheet: Table S1
Table S1. Identified proteins in the whole cell fraction. The table shows the Uniprot ID, description, molecular weight number of amino acids, the area and quantification of three biological replicates.
Uniprot ID	Description	Biological replicate 1			Biological replicate 2			Biological replicate 3			Mean	Standard deviation	# AAs	MW [kDa]
		Area	Intensity/MW	Quantification	Area	Intensity/MW	Quantification	Area	Intensity/MW	Quantification
A0A5C5F5C4	Glyceraldehyde-3-phosphate dehydrogenase	3.33279e+10	9.2205e+08	0.0626819	3.01803e+10	8.34969e+08	0.0627796	1.44843e+10	4.00723e+08	0.0544979	0.0599864	0.00475351	334	36.1454
A0A0E3N491	50S ribosomal protein L7/L12	8.27566e+09	6.2321e+08	0.0423664	4.92848e+09	3.71146e+08	0.0279057	9.1681e+09	6.90416e+08	0.0938958	0.0547227	0.0346869	127	13.2791
A0A0E3N5D6	Elongation factor Tu	1.23596e+10	2.8107e+08	0.0191074	3.48566e+10	7.92677e+08	0.0595997	1.96987e+10	4.47971e+08	0.0609235	0.0465436	0.0237696	396	43.9732
A0A5C5F4V9	Peroxiredoxin	1.50512e+10	6.71714e+08	0.0456638	1.08167e+10	4.82736e+08	0.036296	3.08293e+09	1.37587e+08	0.0187117	0.0335571	0.0136832	198	22.4072
A0A5C5F341	60 kDa chaperonin	45010704748	7.87368e+08	0.0535261	8.48774e+09	1.48475e+08	0.0111636	1.16915e+10	2.04518e+08	0.0278142	0.0308346	0.0213422	546	57.166
A0A5C5F3F6	Enolase	2.0452e+10	4.55466e+08	0.030963	1.44646e+10	3.22126e+08	0.02422	6.43565e+09	1.43322e+08	0.0194916	0.0248916	0.00576511	425	44.9034
A0A5C5F4V4	Ribose-phosphate pyrophosphokinase	3.31198e+09	4.64226e+08	0.0315585	2.77451e+09	3.88891e+08	0.0292399	5.49402e+08	7.70073e+07	0.0104729	0.0237571	0.0115627	67	7.13441
A0A5F0AD38	Triosephosphate isomerase	6.24129e+09	2.28083e+08	0.0155053	1.01401e+10	3.70563e+08	0.0278619	4.02857e+09	1.47221e+08	0.0200219	0.0211297	0.00625234	259	27.3641
A0A0E3N700	10 kDa chaperonin	8.3854e+08	7.91041e+07	0.00537757	8.30197e+07	7.8317e+06	0.000588849	4.46922e+09	4.21606e+08	0.057338	0.0211015	0.0314729	98	10.6005
A0A0E3N4B2	50S ribosomal protein L22	3.66016e+09	2.80193e+08	0.0190478	5.40916e+09	4.14083e+08	0.0311341	1.196e+09	9.15563e+07	0.0124516	0.0208778	0.00947475	120	13.063
A0A5F0A6E7	Cysteine synthase	7.84923e+09	2.40626e+08	0.016358	1.04453e+10	3.20212e+08	0.0240761	4.67279e+09	1.43249e+08	0.0194817	0.0199719	0.0038823	311	32.62
A0A5F0AD55	Elongation factor Ts	2354050616	8.02087e+07	0.00545267	6.03942e+09	2.05779e+08	0.0154721	4.54611e+09	1.54898e+08	0.0210659	0.0139969	0.00791048	275	29.3491
A0A5C5F5C2	Chaperone protein DnaK	16172284591	2.46579e+08	0.0167627	1.25e+10	1.90588e+08	0.0143299	4.02359e+09	6.13477e+07	0.00834322	0.0131453	0.00433294	610	65.5866
A0A0E3N3B2	30S ribosomal protein S5	3.90443e+09	1.75254e+08	0.0119139	7608795749	3.41527e+08	0.0256788	728454	32697.3	4.4468e-06	0.0125324	0.0128483	208	22.2787
A0A0E3N6W9	30S ribosomal protein S7	7.51994e+09	3.05898e+08	0.0207952	7.73593e+08	3.14684e+07	0.00236605	2.14847e+09	8.73959e+07	0.0118857	0.0116823	0.00921627	235	24.5832
A0A5F0A3X1	Superoxide dismutase	4.70449e+08	2.13725e+07	0.00145292	6.18071e+09	2.8079e+08	0.021112	1.71493e+09	7.7909e+07	0.0105955	0.0110535	0.00983753	200	22.0119
A0A0E3N6V3	50S ribosomal protein L9	4.13565e+09	2.60123e+08	0.0176834	1.05384e+09	6.62839e+07	0.00498375	1.0475e+09	6.58851e+07	0.0089603	0.0105425	0.00649598	150	15.8988
A0A5C5F0E4	O-acetylhomoserine/O-acetylserine sulfhydrylase	1.94039e+09	2.14184e+08	0.0145604	1.515e+09	1.67228e+08	0.0125736	2.59362e+08	2.86288e+07	0.00389349	0.0103425	0.00567266	88	9.05945
A0A5C5F522	50S ribosomal protein L19	2.90904e+09	2.78628e+08	0.0189414	1.7588e+07	1.68458e+06	0.00012666	4.42752e+08	4.24069e+07	0.00576729	0.00827844	0.00965546	92	10.4406
A0A5C5F552	Thiol peroxidase (Tpx)	2.63578e+09	1.1813e+08	0.0080306	2.33357e+09	1.04586e+08	0.00786359	1.23466e+09	5.53348e+07	0.00752547	0.00780655	0.00025735	211	22.3125
A0A5F0ABP6	50S ribosomal protein L24	2.25856e+09	4.82257e+07	0.00327843	1.15091e+10	2.45745e+08	0.0184771	3.09435e+06	66071.6	8.98566e-06	0.00725484	0.00985529	449	46.8332
A0A5F0A894	50S ribosomal protein L15	5.93251e+09	1.67664e+08	0.011398	1.46648e+09	4.14455e+07	0.00311621	1.74226e+09	4.92396e+07	0.00669653	0.00707024	0.00415352	326	35.3833
A0A0E3KT63	50S ribosomal protein L14	2.73753e+09	2.05008e+08	0.0139366	4.15336e+08	3.11036e+07	0.00233861	3.23163e+08	2.4201e+07	0.00329131	0.00652218	0.00643874	122	13.3533
A0A0M4L4S0	Nitrogen regulatory protein P-II 1	2835197649	1.71502e+08	0.0116589	4.93001e+08	2.98219e+07	0.00224225	5.9829e+08	3.61909e+07	0.00492192	0.00627436	0.00485182	147	16.5315
A0A0E3H5Q9	50S ribosomal protein L32	1.78288e+09	2.70723e+08	0.018404	0	0	0	0	0	0	0.00613466	0.0106256	57	6.58564
A0A5F0A6Q3	Phosphoenolpyruvate-protein phosphotransferase	1.75574e+09	7.1656e+07	0.00487125	2.91365e+09	1.18913e+08	0.00894083	8.14845e+08	3.32558e+07	0.00452275	0.00611161	0.00245637	220	24.5023
A0A0E3KT56	50S ribosomal protein L16	5.26958e+08	3.34584e+07	0.00227453	8.91352e+08	5.6595e+07	0.00425527	1.28872e+09	8.18253e+07	0.0111282	0.00588599	0.00464662	138	15.7497
A0A5C5EXT7	30S ribosomal protein S9	939359056	4.90757e+07	0.00333621	1.83677e+09	9.596e+07	0.00721504	9.66896e+08	5.05143e+07	0.00686989	0.00580705	0.00214675	177	19.141
A0A5F0ABF0	2,3-bisphosphoglycerate-dependent phosphoglycerate mutase	3.94444e+09	1.43507e+08	0.00975574	309032049	1.12432e+07	0.000845356	1.32115e+09	4.80662e+07	0.00653696	0.00571268	0.00451202	248	27.486
A0A0E3KUE1	ATP-dependent Clp protease proteolytic subunit	6.88763e+08	3.19899e+07	0.0021747	3.99984e+09	1.85774e+08	0.013968	1.25493e+08	5.82858e+06	0.000792681	0.00564512	0.00724085	199	21.5307
A0A5F0A4A6	Acetate kinase	2.69899e+09	6.30327e+07	0.00428502	4.32335e+09	1.00968e+08	0.00759158	1.57913e+09	3.68791e+07	0.00501552	0.00563071	0.001737	400	42.819
A0A5C5EZI7	Bifunctional protein FolD	1843736598	1.0259e+08	0.00697414	1.75761e+09	9.77974e+07	0.00735319	2.74142e+08	1.52539e+07	0.00207451	0.00546728	0.00294433	158	17.972
A0A5F0AEZ8	Phosphoglycerate kinase	2.89504e+07	680993	4.62946e-05	5.6417e+09	1.32708e+08	0.00997807	1.84397e+09	4.33753e+07	0.005899	0.00530779	0.00499221	404	42.512
A0A5F0ACG0	30S ribosomal protein S16	5.15893e+06	308643	2.09818e-05	757431024	4.53147e+07	0.00340712	1.40127e+09	8.38335e+07	0.0114013	0.00494312	0.00584356	153	16.7149
A0A5C5F5Y8	Fructose-1,6-bisphosphatase	2.56463e+09	1.00364e+08	0.00682283	1.80991e+09	7.08287e+07	0.00532547	4.64062e+08	1.81605e+07	0.00246981	0.0048727	0.00221154	230	25.5533
A0A5F0A2V7	60 kDa chaperonin	4.13737e+09	7.24066e+07	0.00492227	2.75202e+09	4.81621e+07	0.00362121	2.52041e+09	4.41088e+07	0.00599875	0.00484741	0.00119053	540	57.1408
A0A5F0AC56	Transcription elongation factor GreA	2.50566e+09	1.08378e+08	0.00736764	1.03459e+09	4.47493e+07	0.00336461	6.46617e+08	2.79683e+07	0.00380366	0.0048453	0.00219541	209	23.1196
A0A5C5F3W9	Dicarboxylate/amino acid:cation symporter	0	0	0	0	0	0	874920646	1.06328e+08	0.0144604	0.00482015	0.00834874	78	8.22854
A0A5C5F603	Aldo/keto reductase	7.17209e+08	1.07631e+08	0.00731687	5.21761e+08	7.83005e+07	0.00588725	5.83801e+07	8.76109e+06	0.0011915	0.00479854	0.00320453	61	6.66357
A0A5C5F3S3	Peptidyl-prolyl cis-trans isomerase	7.40872e+08	3.84462e+07	0.00261361	1.02368e+09	5.31218e+07	0.00399412	1.04431e+09	5.41925e+07	0.00737012	0.00465928	0.00244703	178	19.2704
A0A5C5F242	50S ribosomal protein L4	5.27654e+08	2.22804e+07	0.00151464	1.96737e+09	8.30727e+07	0.00624607	1.04648e+09	4.4188e+07	0.00600952	0.00459008	0.00266603	217	23.6825
A0A5F0A8Q0	50S ribosomal protein L10	3.70275e+08	2.04554e+07	0.00139058	6.88942e+08	3.80599e+07	0.00286165	1.2314e+09	6.80272e+07	0.00925163	0.00450129	0.00417916	173	18.1015
A0A5C5F2W5	Dehydrogenase	869385170	8.49708e+07	0.0057764	6.40431e+08	6.25936e+07	0.00470628	2.2306e+08	2.18012e+07	0.00296494	0.00448254	0.00141902	89	10.2316
A0A5F0A619	Tryptophan--tRNA ligase	1.0537e+09	9.01055e+07	0.00612546	808214174	6.91132e+07	0.00519648	1.73299e+08	1.48194e+07	0.00201542	0.00444579	0.00215541	107	11.6941
A0A5C5F120	50S ribosomal protein L18	0	0	0	4.03334e+07	892851	6.71316e-05	4.19858e+09	9.29429e+07	0.0126401	0.00423576	0.00727849	429	45.1737
A0A5F0AAJ5	Elongation factor G	3.83114e+09	4.92607e+07	0.00334879	4.14587e+09	5.33075e+07	0.00400809	2.97635e+09	3.82698e+07	0.00520465	0.00418718	0.000940803	708	77.7727
A0A5C5F1S0	Thioredoxin	0	0	0	4.20868e+06	455847	3.42742e-05	841070870	9.10973e+07	0.0123891	0.00414114	0.007143	83	9.23266
A0A5C5F553	Citrate synthase	2.35166e+09	4.88015e+07	0.00331757	3.55231e+09	7.37172e+07	0.00554265	1.25337e+09	2.60099e+07	0.00353732	0.00413251	0.00122614	431	48.1883
A0A0E3KT88	DNA-directed RNA polymerase subunit alpha	2.05938e+08	4.10558e+06	0.000279101	3.98472e+09	7.94392e+07	0.00597287	2.16697e+09	4.32006e+07	0.00587523	0.0040424	0.00325948	469	50.1607
A0A5F0AD66	Threonylcarbamoyl-AMP synthase	1355069599	1.27052e+08	0.00863714	302385805	2.83519e+07	0.00213172	9.71841e+07	9.11206e+06	0.00123923	0.0040027	0.00403828	97	10.6654
A0A5F0A2Y9	Lsr2 family protein	1.98419e+09	1.57848e+08	0.0107306	137892236	1.09697e+07	0.00082479	5.26281e+06	418671	5.69388e-05	0.00387079	0.0059532	119	12.5703
A0A0M3SY67	30S ribosomal protein S15	5.82347e+08	4.07e+07	0.00276682	3.66757e+07	2.56325e+06	0.000192726	8.48256e+08	5.92843e+07	0.0080626	0.00367405	0.00401261	136	14.3083
A0A5C5F5W0	50S ribosomal protein L25	431195714	2.0916e+07	0.00142189	964019568	4.67618e+07	0.00351592	9.10667e+08	4.41738e+07	0.00600759	0.00364847	0.00229572	187	20.6155
A0A5F0A5E1	Acetyl-CoA carboxylase biotin carboxyl carrier protein subunit	3.7342e+08	5.36328e+07	0.00364601	4.09847e+08	5.88646e+07	0.00442591	1.37984e+08	1.98181e+07	0.00269524	0.00358905	0.000866742	61	6.96253
A0A0E3N6X3	30S ribosomal protein S10	1.8029e+09	1.57278e+08	0.0106919	5.91343e+06	515862	3.87866e-05	0	0	0	0.00357689	0.00616179	101	11.4632
A0A5C5F6V4	Phospho-2-dehydro-3-deoxyheptonate aldolase	9.60496e+08	7.59509e+07	0.00516322	518298976	4.09844e+07	0.00308153	2.26539e+08	1.79135e+07	0.00243622	0.00356032	0.00142516	114	12.6463
A0A5C5F562	30S ribosomal protein S1	1.91147e+09	3.54241e+07	0.00240817	5.53449e+08	1.02567e+07	0.000771184	2.93872e+09	5.44616e+07	0.00740672	0.00352869	0.00345677	487	53.9595
A0A5C5F4J0	Phosphoenolpyruvate carboxykinase [GTP]	5.66723e+09	8.43489e+07	0.00573412	7.90444e+08	1.17647e+07	0.000884561	1934297345	2.87894e+07	0.00391532	0.00351133	0.00244989	611	67.1879
A0A5C5F507	Proline--tRNA ligase	9.10133e+08	6.31698e+07	0.00429434	7.27008e+08	5.04596e+07	0.00379395	2.492e+08	1.72963e+07	0.00235228	0.00348019	0.00100834	132	14.4077
A0A0E3KT08	50S ribosomal protein L1	3.42123e+07	648695	4.40989e-05	5.81141e+09	1.10189e+08	0.00828492	7.1638e+08	1.35832e+07	0.0018473	0.00339211	0.00433216	503	52.7402
A0A5F0ABW5	ATP synthase gamma chain	6.48784e+08	5.81662e+07	0.0039542	890785784	7.98627e+07	0.00600471	569462	51054.6	6.94337e-06	0.00332195	0.00304846	100	11.154
A0A5C5F3W8	Phosphate acetyltransferase	3.85469e+09	7.93261e+07	0.00539266	1.46896e+09	3.02299e+07	0.00227292	6.88295e+08	1.41645e+07	0.00192636	0.00319731	0.00190911	462	48.5929
A0A5F0A210	Inosine-5'-monophosphate dehydrogenase	1.20029e+09	6.82928e+07	0.00464261	7.44757e+08	4.23744e+07	0.00318605	2.21508e+08	1.26031e+07	0.00171401	0.00318089	0.00146431	155	17.5756
A0A0E3N8D0	ATP-dependent Clp protease proteolytic subunit	4.41097e+08	2.32126e+07	0.00157801	3.64353e+08	1.9174e+07	0.00144165	8.83623e+08	4.65004e+07	0.006324	0.00311456	0.0027803	173	19.0025
A0A5C5F0E9	Ribonucleoside-diphosphate reductase	1.07935e+09	5.44787e+07	0.00370351	7.29222e+08	3.68066e+07	0.00276741	3.72883e+08	1.88208e+07	0.00255961	0.00301018	0.000609369	181	19.8123
A0A5F0A5S8	Antibiotic biosynthesis monooxygenase	2.31037e+08	2.6711e+07	0.00181584	7.62642e+08	8.81715e+07	0.00662944	2.74462e+07	3.17314e+06	0.000431544	0.00295894	0.00325323	79	8.64952
A0A0E3KKR5	ATP synthase subunit beta	1.16873e+09	2.23621e+07	0.0015202	2.51485e+09	4.81184e+07	0.00361792	1.41027e+09	2.69837e+07	0.00366975	0.00293596	0.00122636	481	52.2639
A0A5F0A475	Adenylate kinase	8.71346e+08	5.00193e+07	0.00340036	4.32776e+08	2.48434e+07	0.00186792	4.51115e+08	2.58961e+07	0.00352184	0.00293004	0.000921824	161	17.4202
A0A5F0A7E3	Tryptophan synthase alpha chain	7.79821e+08	4.53449e+07	0.00308259	7.24128e+08	4.21065e+07	0.0031659	3.10764e+08	1.80703e+07	0.00245753	0.00290201	0.000387173	157	17.1975
A0A0E3N4M6	HAD family hydrolase	6.13537e+08	4.45639e+07	0.00302949	2.66566e+08	1.93618e+07	0.00145578	4.21582e+08	3.06213e+07	0.00416446	0.00288325	0.00136025	122	13.7676
A0A0E3KUD7	50S ribosomal protein L21	4.48582e+09	6.7757e+07	0.00460619	1.03141e+08	1.55791e+06	0.000117136	1.90475e+09	2.87706e+07	0.00391278	0.0028787	0.00241658	599	66.2046
A0A5F0AA70	Acetyl/propionyl/methylcrotonyl-CoA carboxylase subunit alpha	2.39087e+09	3.7908e+07	0.00257702	3.00989e+09	4.77228e+07	0.00358818	1.07232e+09	1.70021e+07	0.00231226	0.00282582	0.000673364	591	63.0703
A0A5F0ABN3	50S ribosomal protein L23	8.92202e+06	462177	3.14193e-05	2.55361e+08	1.32282e+07	0.000994599	1.05242e+09	5.45172e+07	0.00741427	0.00281343	0.00401345	181	19.3043
A0A5F0A5Z3	Multifunctional oxoglutarate decarboxylase/oxoglutarate dehydrogenase thiamine pyrophosphate-binding subunit/dihydrolipoyllysine-residue succinyltransferase subunitL]	1.49136e+09	7.88594e+07	0.00536094	1.11596e+08	5.90093e+06	0.000443679	3.55875e+08	1.88178e+07	0.0025592	0.00278794	0.0024666	174	18.9116
A0A5C5F6F3	YbhB/YbcL family Raf kinase inhibitor-like protein	7.53746e+08	2.7319e+07	0.00185717	1.48925e+09	5.39768e+07	0.0040584	4.79502e+08	1.73792e+07	0.00236355	0.00275971	0.00115285	255	27.5906
A0A0M3SXK5	50S ribosomal protein L5	1.15084e+09	5.39464e+07	0.00366733	2.18213e+08	1.02289e+07	0.00076909	5.85179e+08	2.74307e+07	0.00373054	0.00272232	0.00169184	187	21.333
A0A5F0A7A9	Acyl-CoA carboxylase subunit beta	1.62515e+08	2.22972e+07	0.00151578	3.43057e+08	4.70676e+07	0.00353892	1.64215e+08	2.25305e+07	0.00306412	0.00270627	0.00105797	69	7.28859
A0A5F0A724	Ankyrin repeat domain-containing protein	4.05118e+08	2.9706e+07	0.00201944	9.34072e+08	6.84926e+07	0.00514982	95095737	6.97307e+06	0.00094833	0.00270586	0.00218323	123	13.6376
A0A5F0A6I8	Octanoyltransferase	3.72705e+07	2.96292e+06	0.000201422	8.43771e+08	6.70777e+07	0.00504344	2.63168e+08	2.09212e+07	0.00284526	0.00269671	0.00242442	107	12.579
A0A5C5F687	Elongation factor P	9.51016e+08	4.37629e+07	0.00297504	2.8266e+08	1.30072e+07	0.000977984	6.43208e+08	2.95985e+07	0.00402537	0.00265946	0.00154801	205	21.7311
A0A5C5F6Z5	Alkyl hydroperoxide reductase AhpD	9.16268e+07	674060	4.58233e-05	6.33371e+09	4.65945e+07	0.00350335	4.38154e+09	3.22332e+07	0.00438368	0.00264428	0.00229298	1228	135.933
A0A5C5F488	Dipeptidase	1.76168e+09	3.67629e+07	0.00249918	2.46732e+09	5.14884e+07	0.00387131	5.02674e+08	1.04899e+07	0.00142661	0.00259903	0.0012254	453	47.9199
A0A5C5F503	NAD(P)H-dependent oxidoreductase	4.69133e+08	6.57915e+07	0.00447257	3.0935e+08	4.33834e+07	0.00326191	0	0	0	0.00257816	0.00231335	63	7.1306
A0A5F0A9B4	Fe-S cluster assembly protein SufD	3.3105e+09	7.76592e+07	0.00527934	1.13615e+09	2.66522e+07	0.00200392	1.31262e+08	3.07921e+06	0.000418769	0.00256735	0.00247879	393	42.6286
A0A5C5F2V2	Chaperone protein ClpB	1.26628e+09	6.51362e+07	0.00442802	5.37975e+08	2.76729e+07	0.00208067	1.35724e+08	6.98151e+06	0.000949478	0.00248606	0.00177435	178	19.4405
A0A5F0ADL6	Fumarate hydratase class II	1.32235e+09	2.47824e+07	0.00168473	2.72192e+09	5.10123e+07	0.00383551	7.54015e+08	1.41312e+07	0.00192183	0.00248069	0.00117928	506	53.3582
A0A5F0A221	tRNA (Adenosine(37)-N6)-threonylcarbamoyltransferase complex ATPase subunit type 1 TsaE	8.7385e+08	1.0076e+08	0.00684973	0	0	0	20494396	2.36311e+06	0.000321381	0.00239037	0.00386526	76	8.67262
A0A0E3KKC4	30S ribosomal protein S19	8.4409e+08	4.08829e+07	0.00277926	1172488144	5.67887e+07	0.00426982	0	0	0	0.00234969	0.00216708	188	20.6465
A0A5C5F4Q5	DUF402 domain-containing protein	6.09783e+08	3.04635e+07	0.00207094	1.00992e+09	5.04534e+07	0.00379349	1.07651e+08	5.37802e+06	0.000731405	0.00219861	0.00153503	177	20.0168
A0A5C5F635	DUF3710 domain-containing protein	4.08913e+08	2.63814e+07	0.00179343	5.67953e+08	3.6642e+07	0.00275504	2.27408e+08	1.46714e+07	0.0019953	0.00218126	0.000507058	153	15.5
A0A5F0A9Q8	Orotate phosphoribosyltransferase	1594786012	7.00033e+07	0.00475889	3.9933e+07	1.75286e+06	0.000131794	2.67812e+08	1.17556e+07	0.00159875	0.00216315	0.00236462	209	22.7816
A0A0E3N5F7	30S ribosomal protein S8	6.60587e+07	1.79085e+06	0.000121744	2.55173e+08	6.91772e+06	0.00052013	1.58574e+09	4.29893e+07	0.0058465	0.00216279	0.0031964	338	36.8868
A0A5C5F3V2	Glutamyl-tRNA(Gln) amidotransferase subunit A	1.15234e+09	3.36239e+07	0.00228578	1.16643e+09	3.4035e+07	0.00255902	4.08588e+08	1.19221e+07	0.0016214	0.0021554	0.000482218	321	34.2714
A0A5C5F3R0	Tetratricopeptide repeat protein	1272611125	4.14976e+07	0.00282105	1162903316	3.79202e+07	0.00285114	1.32298e+08	4.314e+06	0.000586699	0.0020863	0.00129878	279	30.6671
A0A5F0ABR5	O-methyltransferase	2.82684e+08	1.91835e+07	0.00130411	5.19171e+08	3.5232e+07	0.00264902	2.49393e+08	1.69243e+07	0.00230169	0.00208494	0.000698161	130	14.7358
A0A5F0AEX1	Aminopeptidase P family protein	7.13097e+08	4.64479e+07	0.00315757	1.33267e+08	8.68037e+06	0.00065266	2.59776e+08	1.69206e+07	0.00230118	0.00203714	0.00127316	143	15.3526
A0A0E3KKD6	Translation initiation factor IF-1	0	0	0	0	0	0	2143170216	4.40709e+07	0.00599359	0.00199786	0.0034604	433	48.6301
A0A5C5F3U1	Ketol-acid reductoisomerase (NADP(+))	3.15013e+06	428497	2.91296e-05	1.2856e+07	1.74874e+06	0.000131484	309631359	4.21176e+07	0.00572795	0.00196286	0.00326107	67	7.35159
A0A5C5F1G0	Long-chain fatty acid--CoA ligase	9.45505e+08	4.11196e+07	0.00279535	6.58492e+08	2.86375e+07	0.0021532	1.51818e+08	6.60252e+06	0.000897936	0.00194883	0.000965077	218	22.994
A0A5C5F5Y2	Universal stress protein	4.93629e+06	320415	2.17821e-05	2.49479e+08	1.61937e+07	0.00121757	5.174e+08	3.35844e+07	0.00456744	0.0019356	0.00235636	146	15.406
A0A5F0AAP0	Malate dehydrogenase	5.42782e+08	2.98278e+07	0.00202772	3.2824e+06	180379	1.35624e-05	5.01952e+08	2.7584e+07	0.00375139	0.00193089	0.0018708	161	18.1972
A0A5C5F4N5	4-hydroxy-3-methylbut-2-en-1-yl diphosphate synthase (flavodoxin)	4.43992e+08	3.99673e+07	0.00271702	223217005	2.00936e+07	0.00151079	1.22585e+08	1.10349e+07	0.00150073	0.00190951	0.000699335	100	11.1089
A0A5C5F3A7	Glucose-6-phosphate isomerase	1.60402e+09	2.69689e+07	0.00183337	1.40385e+09	2.36034e+07	0.00177469	8.85199e+08	1.48831e+07	0.00202409	0.00187738	0.000130396	547	59.4767
A0A5F0ACN8	50S ribosomal protein L6	2.62658e+09	2.83598e+07	0.00192793	3.26699e+09	3.52745e+07	0.00265222	6.87975e+08	7.42822e+06	0.00101023	0.00186346	0.00082289	849	92.6163
A0A5F0AC77	Dihydrolipoamide acetyltransferase component of pyruvate dehydrogenase complex	7.5151e+08	1.31987e+07	0.000897259	1.28312e+09	2.25354e+07	0.00169439	1.24055e+09	2.17876e+07	0.0029631	0.00185158	0.00104185	534	56.9383
A0A5C5F2I7	Protein GrpE	269338842	1.55186e+07	0.00105497	655915564	3.7792e+07	0.00284151	2.09215e+08	1.20544e+07	0.00163939	0.00184529	0.000910894	153	17.3559
A0A5F0A4P5	Ribonuclease PH	5.69747e+08	3.9749e+07	0.00270218	3.83976e+08	2.67885e+07	0.00201417	7.71917e+07	5.38537e+06	0.000732404	0.00181625	0.00099969	134	14.3336
A0A0M4L2S2	GuaB1 family IMP dehydrogenase-related protein	2.05212e+09	4.0703e+07	0.00276703	7.00097e+08	1.38862e+07	0.00104407	5.93784e+08	1.17775e+07	0.00160172	0.00180427	0.000879155	477	50.4169
A0A5F0A7J4	DUF177 domain-containing protein	3.83514e+08	4.02177e+07	0.00273404	0	0	0	1.73396e+08	1.81834e+07	0.00247292	0.00173565	0.00150878	88	9.53594
A0A5C5F556	Metal-dependent transcriptional regulator	2.94639e+09	5.054e+07	0.00343576	2.47211e+08	4.24046e+06	0.000318832	6.173e+08	1.05887e+07	0.00144005	0.00173155	0.00157878	542	58.2981
A0A5C5EXZ8	DUF2017 domain-containing protein	2.90366e+08	3.03612e+07	0.00206398	2.73923e+08	2.86419e+07	0.00215353	6.68346e+07	6.98834e+06	0.000950407	0.00172264	0.000670268	83	9.56372
A0A5C5EYM7	Trigger factor	8.55398e+08	1.72508e+07	0.00117273	1.85799e+09	3.74701e+07	0.0028173	4.00016e+08	8.06713e+06	0.00109712	0.00169572	0.000972058	450	49.5859
A0A5F0A517	Anthranilate phosphoribosyltransferase	1448646623	4.2949e+07	0.00291971	5.16842e+08	1.53232e+07	0.00115212	2.40371e+08	7.12645e+06	0.000969189	0.00168034	0.00107722	319	33.7295
A0A5C5F4X4	Homoserine kinase	7.49123e+08	2.6888e+07	0.00182787	841616978	3.02079e+07	0.00227127	191336728	6.86759e+06	0.000933984	0.00167771	0.000681172	252	27.8608
A0A5C5F7K0	6,7-dimethyl-8-ribityllumazine synthase	2.34412e+09	5.70848e+07	0.00388068	6.11777e+08	1.48982e+07	0.00112017	2.51847e+06	61330.7	8.3409e-06	0.00166973	0.00199381	381	41.0638
A0A5F0AD86	Phosphoribosyl-ATP pyrophosphatase	0	0	0	1.63863e+08	2.81265e+07	0.00211478	1.22292e+08	2.09911e+07	0.00285477	0.00165652	0.00148153	51	5.82591
A0A0E3H5J7	50S ribosomal protein L2	4.07833e+08	1.31761e+07	0.000895721	2.38758e+08	7.71369e+06	0.000579977	7.86189e+08	2.53998e+07	0.00345435	0.00164335	0.0015763	280	30.9526
A0A5F0A2A7	Acetyl-CoA hydrolase/transferase family protein	5.45827e+08	1.00076e+07	0.000680328	1.9016e+09	3.48654e+07	0.00262146	6.38617e+08	1.17089e+07	0.0015924	0.00163139	0.000971152	501	54.5411
A0A5C5F5Y5	Pyruvate kinase	9.35299e+08	1.82219e+07	0.00123874	1025118042	1.99718e+07	0.00150164	8.12404e+08	1.58276e+07	0.00215253	0.00163097	0.000470425	472	51.3283
A0A5C5EZK3	NAD(P)H-quinone dehydrogenase	8.32545e+07	2.54342e+06	0.000172904	1.8784e+09	5.73849e+07	0.00431465	9.36741e+07	2.86174e+06	0.000389193	0.00162558	0.00233131	292	32.7333
A0A5F0AAQ3	Translation initiation factor IF-2	6.90445e+08	3.10873e+07	0.00211335	470276186	2.11742e+07	0.00159205	1.81462e+08	8.17035e+06	0.00111116	0.00160552	0.000501229	207	22.2099
A0A5F0ADU9	ATP synthase subunit alpha	1.27e+09	2.26697e+07	0.00154111	1.90389e+09	3.39848e+07	0.00255525	2.68397e+08	4.79093e+06	0.000651562	0.00158264	0.000952523	524	56.0219
A0A5C5F319	PDZ domain-containing protein	2.2495e+08	1.99536e+07	0.00135647	2.94078e+08	2.60854e+07	0.00196131	1.12865e+08	1.00114e+07	0.00136154	0.00155977	0.000347748	103	11.2737
A0A5F0A651	Homoserine dehydrogenase	1.00358e+08	8.92947e+06	0.000607034	4.80971e+08	4.27948e+07	0.00321766	7.03563e+07	6.26001e+06	0.000851354	0.00155868	0.0014419	104	11.239
A0A5F0A6X0	Pyridine nucleotide-disulfide oxidoreductase	9.73718e+08	1.96821e+07	0.00133801	1.54174e+09	3.11639e+07	0.00234315	3.28261e+08	6.63527e+06	0.00090239	0.00152785	0.000738901	450	49.4722
A0A5C5F245	MarR family transcriptional regulator	3.22592e+08	2.17365e+07	0.00147767	3.05698e+08	2.05982e+07	0.00154873	1.67223e+08	1.12676e+07	0.00153238	0.0015196	3.72175e-05	135	14.841
A0A0E3KUQ6	Fructose-bisphosphate aldolase	8.35506e+08	2.25291e+07	0.00153155	1.20217e+08	3.24159e+06	0.000243729	7.52925e+08	2.03023e+07	0.00276109	0.00151212	0.00125879	344	37.0857
A0A5C5F0D2	Uracil phosphoribosyltransferase	1.8526e+09	3.63383e+07	0.00247031	1.03934e+09	2.03864e+07	0.00153281	1.83077e+08	3.59101e+06	0.000488373	0.00149716	0.000991449	485	50.982
A0A5F0A9Y1	AMP-binding protein (Acyl-CoA synthase)	587091043	1.72906e+07	0.00117543	4.54296e+08	1.33796e+07	0.00100599	5.73146e+08	1.68799e+07	0.00229565	0.00149236	0.000700813	324	33.9543
A0A0M4LK33	50S ribosomal protein L3	8467047	136589	9.28545e-06	1.0858e+09	1.75159e+07	0.00131698	1.40466e+09	2.26597e+07	0.00308169	0.00146932	0.00154186	568	61.9892
A0A0E3N4G2	Integration host factor	1.55225e+07	338626	2.30202e-05	9.16215e+07	1.99875e+06	0.000150282	1.39451e+09	3.04216e+07	0.00413731	0.00143687	0.00233951	398	45.8395
A0A5F0A8D9	Glycine--tRNA ligase	1.42969e+09	2.73123e+07	0.00185672	1.58178e+09	3.02178e+07	0.00227202	5.62887e+07	1.07532e+06	0.000146243	0.00142499	0.00112673	461	52.3458
A0A5C5F3F8	Serine--tRNA ligase	2.37182e+08	1.96836e+07	0.00133811	1.944e+08	1.61332e+07	0.00121302	1.52118e+08	1.26242e+07	0.00171688	0.00142267	0.000262358	107	12.0497
A0A5C5EYU6	Energy-dependent translational throttle protein EttA	1.23052e+09	1.97904e+07	0.00134537	1.8266e+09	2.93769e+07	0.00220879	3.2618e+08	5.24592e+06	0.00071344	0.00142253	0.000750657	556	62.1779
A0A5F0A3B6	Pyruvate dehydrogenase	5.33262e+08	2.15723e+07	0.00146651	4.85232e+08	1.96293e+07	0.00147589	2.33015e+08	9.42628e+06	0.00128196	0.00140812	0.000109355	224	24.7197
A0A5C5F5M9	6-phosphogluconate dehydrogenase, decarboxylating	7.81572e+08	1.49989e+07	0.00101964	1.15273e+09	2.21218e+07	0.00166329	5.23372e+08	1.00439e+07	0.00136596	0.00134963	0.000322136	485	52.1085
A0A5F0A7C0	FHA domain-containing protein	1.69061e+09	4.3073e+07	0.00292814	9.3476e+07	2.38156e+06	0.000179065	2.58612e+08	6.58887e+06	0.000896079	0.00133443	0.001426	364	39.2499
A0A5F0A7G0	Transketolase	1.85226e+09	2.44996e+07	0.0016655	1.85439e+09	2.45278e+07	0.00184419	2.65689e+08	3.51423e+06	0.000477931	0.00132921	0.000742623	697	75.6038
A0A5F0AD27	Ribulose-phosphate 3-epimerase	5.19723e+08	1.78197e+07	0.0012114	3.79262e+08	1.30037e+07	0.000977724	3.84251e+08	1.31748e+07	0.00179176	0.00132696	0.000419141	262	29.1656
A0A5C5F587	Uridylate kinase	7.21528e+08	1.39536e+07	0.000948582	1.2198e+09	2.35898e+07	0.00177367	4.3771e+08	8.46488e+06	0.00115121	0.00129116	0.000429977	494	51.7089
A0A5C5F3T1	Aldo/keto reductase	0	0	0	1.09615e+09	4.64973e+07	0.00349603	5.38448e+07	2.28402e+06	0.000310624	0.00126889	0.00193501	214	23.5746
A0A5C5EY74	INTEIN_C_TER domain-containing protein	1246432161	2.64605e+07	0.00179881	536217362	1.13833e+07	0.00085589	3.93048e+08	8.344e+06	0.00113478	0.00126316	0.000484391	428	47.1055
A0A5F0ADJ7	DUF501 domain-containing protein	213871091	1.67688e+07	0.00113996	1.59802e+08	1.25295e+07	0.000942067	1.56983e+08	1.23085e+07	0.00167394	0.00125199	0.000378577	113	12.7541
A0A0E3KTH4	DNA-binding response regulator	1.04892e+07	863996	5.87353e-05	5.15306e+08	4.24456e+07	0.0031914	4.46094e+07	3.67446e+06	0.000499723	0.00124995	0.00169574	112	12.1404
A0A5F0A450	Dihydrolipoyl dehydrogenase	4.37485e+08	1.18499e+07	0.00080557	9.41991e+08	2.55152e+07	0.00191844	2.77769e+08	7.52378e+06	0.00102323	0.00124908	0.000589809	338	36.9188
A0A0M4L973	tRNA adenosine deaminase	264826182	2.17519e+07	0.00147871	3.66576e+08	3.01093e+07	0.00226385	0	0	0	0.00124752	0.0011495	101	12.1749
A0A5F0A6C2	Glycogen debranching enzyme GlgX	1.23269e+07	419802	2.85385e-05	9.81659e+08	3.3431e+07	0.00251361	2.57796e+08	8.77941e+06	0.00119399	0.00124538	0.00124333	273	29.3637
A0A5F0ACD9	Indole-3-glycerol phosphate synthase TrpC	2.28844e+08	2.38026e+07	0.00161812	2.4347e+08	2.53238e+07	0.00190404	1.379e+07	1.43432e+06	0.000195067	0.00123908	0.000915373	82	9.61426
A0A5C5F4Q4	YCII domain-containing protein	7.87638e+07	5.97122e+06	0.000405929	3.9235e+08	2.97447e+07	0.00223645	1.02295e+08	7.75513e+06	0.00105469	0.00123235	0.000928101	122	13.1906
A0A5F0A4G7	Esterase family protein	2.74773e+08	2.36795e+07	0.00160975	3.07516e+08	2.65012e+07	0.00199257	7.32229e+06	631023	8.58185e-05	0.00122938	0.00100868	109	11.6038
A0A5F0AB25	ParA family protein	3.7731e+08	1.64736e+07	0.00111989	6.79177e+08	2.96533e+07	0.00222957	5.45336e+07	2.38097e+06	0.000323809	0.00122442	0.000957171	221	22.9039
A0A5F0A6C7	Aspartate-semialdehyde dehydrogenase	6.31631e+08	1.74197e+07	0.0011842	6.75405e+08	1.86269e+07	0.00140052	2.68233e+08	7.39754e+06	0.00100606	0.00119693	0.000197538	343	36.2597
A0A5F0AB10	Ribosome hibernation promoting factor	9.38505e+08	1.56504e+07	0.00106393	2.64361e+08	4.40846e+06	0.000331463	9.33383e+08	1.5565e+07	0.00211683	0.00117074	0.000897461	567	59.9667
A0A5C5F651	DNA-binding protein	56552013	2.38536e+06	0.000162159	1023227518	4.31596e+07	0.00324508	0	0	0	0.00113575	0.00182854	210	23.708
A0A5C5F279	Transcription termination/antitermination protein NusG	3.53416e+08	1.18576e+07	0.00080609	2.75148e+08	9.23157e+06	0.000694103	4.10096e+08	1.37593e+07	0.00187125	0.00112381	0.000649713	276	29.8051
A0A0M3SXX8	ATP-dependent 6-phosphofructokinase	4.24819e+08	1.54411e+07	0.0010497	2.25828e+08	8.20829e+06	0.000617165	3.43615e+08	1.24896e+07	0.00169857	0.00112181	0.000544295	264	27.5122
A0A5F0A8P3	L-lactate dehydrogenase	0	0	0	1.38776e+08	2.33704e+07	0.00175718	6.92946e+07	1.16695e+07	0.00158704	0.00111474	0.000969132	55	5.93809
A0A5F0A9I8	Argininosuccinate synthase	9.9207e+08	2.26034e+07	0.0015366	8.25642e+08	1.88115e+07	0.0014144	1.23771e+08	2.82e+06	0.000383517	0.00111151	0.000633411	399	43.8903
A0A5C5F778	Chlorite dismutase family protein	0	0	0	4.56603e+08	4.39162e+07	0.00330197	0	0	0	0.00110066	0.00190639	92	10.3971
A0A5C5F6F0	Ribonuclease J	5.40973e+08	1.26279e+07	0.000858459	8.81732e+08	2.05823e+07	0.00154754	2.79849e+08	6.53252e+06	0.000888416	0.00109814	0.000389481	409	42.8394
A0A5F0A570	RidA family protein	3.04231e+08	1.16394e+07	0.000791255	7.38974e+08	2.82719e+07	0.0021257	6.54645e+07	2.50456e+06	0.000340617	0.00108586	0.000928293	243	26.1381
A0A5C5F4B9	Branched-chain-amino-acid aminotransferase	4.0923e+08	1.02254e+07	0.000695134	6.38189e+08	1.59464e+07	0.00119898	3.75201e+08	9.37516e+06	0.00127501	0.00105638	0.000315145	366	40.0208
A0A5F0ADP5	Fe-S cluster assembly ATPase SufC	1.33212e+07	583833	3.96895e-05	7.33774e+08	3.21594e+07	0.002418	1.15025e+08	5.04125e+06	0.000685604	0.00104776	0.00122982	216	22.8168
A0A5F0A7D0	Cell division protein FtsZ	1.29609e+09	1.74422e+07	0.00118574	1.05179e+09	1.41545e+07	0.00106425	4.49932e+08	6.05501e+06	0.000823475	0.00102449	0.000184377	683	74.3073
A0A5C5F4R5	4-hydroxy-tetrahydrodipicolinate reductase (HTPA reductase)	6.19493e+06	200412	1.36242e-05	5.15418e+08	1.66742e+07	0.0012537	4.06691e+08	1.31568e+07	0.00178931	0.00101888	0.000910836	296	30.9111
A0A5F0A931	Threonine--tRNA ligase	4.4019e+08	1.55407e+07	0.00105647	3.18221e+08	1.12346e+07	0.000844708	2.39527e+08	8.45635e+06	0.00115005	0.00101708	0.000156438	248	28.3251
A0A5F0AEE3	Alanine dehydrogenase	5.22435e+08	1.62239e+07	0.00110292	6.29045e+08	1.95347e+07	0.00146877	9.49904e+07	2.94988e+06	0.00040118	0.000990958	0.000542531	291	32.2015
A0A5C5EWU0	30S ribosomal protein S4	9.17378e+07	2.27427e+06	0.000154607	1.87382e+08	4.64539e+06	0.000349277	7.22253e+08	1.79053e+07	0.00243511	0.000979664	0.0012642	377	40.3373
A0A5C5F340	Peptidase M13	6.57332e+08	2.59167e+07	0.00176184	2.3132e+08	9.12028e+06	0.000685735	9.13353e+07	3.60109e+06	0.000489744	0.000979107	0.000684915	226	25.3633
A0A5C5F542	Lysine--tRNA ligase	1.55618e+07	573242	3.89695e-05	7.55787e+08	2.78405e+07	0.00209327	1.58891e+08	5.85299e+06	0.000796	0.000976081	0.00103892	244	27.147
A0A5C5F1L5	Putative phenylalanine aminotransferase	4.57769e+08	1.24273e+07	0.000844823	5.19017e+08	1.40901e+07	0.0010594	2.71187e+08	7.36208e+06	0.00100123	0.000968488	0.000110976	343	36.8356
A0A5C5F5F9	Arginine--tRNA ligase	1.75818e+09	2.96714e+07	0.00201709	4.19212e+08	7.0747e+06	0.000531933	1.383e+08	2.33398e+06	0.000317419	0.00095548	0.000925614	550	59.255
A0A5C5F440	DNA polymerase I	4.64922e+07	4.2197e+06	0.000286859	2.74211e+08	2.48877e+07	0.00187126	4.99661e+07	4.53499e+06	0.000616754	0.000924957	0.000835956	101	11.0179
A0A5C5F4J4	Glucosamine-6-phosphate deaminase	6.21831e+08	2.06251e+07	0.00140211	4.39022e+08	1.45616e+07	0.00109486	4.63322e+07	1.53676e+06	0.000208998	0.000901989	0.000619499	278	30.1493
A0A5F0A638	Acyl-CoA carboxylase subunit beta	1873687404	3.20465e+07	0.00217855	5.81521e+07	994603	7.47822e-05	1.7903e+08	3.06204e+06	0.000416434	0.000889924	0.00112899	543	58.4677
A0A0M4KPU0	50S ribosomal protein L17	5.66485e+08	6.9847e+06	0.000474826	2021863026	2.49294e+07	0.00187439	1.90657e+08	2.35078e+06	0.000319704	0.000889639	0.000856337	719	81.1037
A0A5C5F5R6	Electron transfer flavoprotein subunit alpha/FixB family protein	4.57131e+08	1.23183e+07	0.000837412	4.79725e+07	1.29272e+06	9.71969e-05	4.52391e+08	1.21906e+07	0.00165791	0.000864173	0.0007807	342	37.1098
A0A5F0ACU5	Serine hydroxymethyltransferase	2.09926e+08	4.54529e+06	0.000308993	9.79246e+08	2.12025e+07	0.00159417	2.27135e+08	4.91789e+06	0.000668828	0.00085733	0.000663001	429	46.1855
A0A5C5EXI0	tRNA N6-adenosine threonylcarbamoyltransferase	4.50143e+08	2.73761e+07	0.00186106	1.53688e+08	9.34674e+06	0.000702762	0	0	0	0.000854606	0.000939774	150	16.4429
A0A5F0A4J2	Urease subunit beta	6.2218e+07	5.58636e+06	0.000379766	3.8238e+06	343327	2.58141e-05	1.76729e+08	1.58679e+07	0.00215802	0.000854534	0.00114264	106	11.1375
A0A5C5F4Q9	Sulfurtransferase	1.47905e+09	2.67043e+07	0.00181538	4.80601e+08	8.67724e+06	0.000652424	2.94112e+07	531019	7.22179e-05	0.000846674	0.000887668	518	55.3864
A0A5F0A5P7	2,3,4,5-tetrahydropyridine-2,6-dicarboxylate N-succinyltransferase	5.0603e+07	759507	5.1632e-05	1.62927e+09	2.44539e+07	0.00183864	3.12125e+08	4.68472e+06	0.000637117	0.000842463	0.000911029	615	66.6261
A0A5C5F0F3	DNA-directed RNA polymerase subunit beta' (RNAP subunit beta')	1.94687e+09	1.31776e+07	0.000895826	1.48089e+09	1.00235e+07	0.000753649	8.22616e+08	5.56795e+06	0.000757236	0.000802237	8.10706e-05	1336	147.741
A0A5C5F3G6	Bifunctional protein GlmU	1.82463e+08	1.02254e+07	0.000695134	2.70855e+08	1.5179e+07	0.00114128	6.88897e+07	3.86065e+06	0.000525044	0.000787151	0.000318255	158	17.8441
A0A5C5F524	Deoxyuridine 5'-triphosphate nucleotidohydrolase	1.86085e+08	1.13662e+07	0.000772688	1.12314e+08	6.86025e+06	0.000515809	128210082	7.8312e+06	0.00106503	0.00078451	0.000274804	154	16.3717
A0A5C5F366	Copper chaperone	4.78025e+08	3.07916e+07	0.00209324	1.25163e+07	806224	6.06184e-05	19682525	1.26783e+06	0.000172424	0.000775428	0.00114263	148	15.5245
A0A5F0A2G6	Thiamine biosynthesis protein ThiJ	1.19301e+09	2.43107e+07	0.00165267	3.5382e+08	7.21001e+06	0.000542106	4.70659e+07	959091	0.000130435	0.00077507	0.000787402	448	49.0735
A0A5C5F385	Glycerol-3-phosphate dehydrogenase	1.04826e+09	1.68843e+07	0.00114781	4.57083e+08	7.36222e+06	0.000553551	2.74693e+08	4.42447e+06	0.000601723	0.000767696	0.000330072	573	62.0849
A0A5F0A2V5	Esterase family protein	1.31889e+09	2.40147e+07	0.00163254	3.33931e+08	6.08028e+06	0.000457164	7.90164e+07	1.43875e+06	0.000195668	0.00076179	0.000765342	508	54.9204
A0A5F0A8L4	Pyrroline-5-carboxylate reductase	4.65869e+07	2.71335e+06	0.000184456	342674565	1.99584e+07	0.00150063	7.4603e+07	4.3451e+06	0.000590928	0.000758671	0.000673929	153	17.1695
A0A5C5F4X2	Isoleucine--tRNA ligase	8.08268e+08	1.2592e+07	0.000856019	1.03551e+09	1.61323e+07	0.00121295	9.36987e+07	1.45974e+06	0.000198522	0.000755831	0.000514582	585	64.1888
A0A5F0ACJ4	Phosphoserine transaminase	543377831	1.29596e+07	0.000881006	516662591	1.23224e+07	0.000926499	1.36515e+08	3.25589e+06	0.000442797	0.000750101	0.000267103	385	41.9286
A0A5F0AAE1	Peptide deformylase	2.73229e+06	67681.8	4.60107e-06	3.07974e+07	762886	5.73599e-05	6.40525e+08	1.58665e+07	0.00215783	0.000739931	0.00122822	371	40.3696
A0A5C5F107	50S ribosomal protein L27	2.54137e+08	1.67085e+07	0.00113586	76023253	4.99823e+06	0.000375806	7.89244e+07	5.18896e+06	0.000705693	0.00073912	0.000381128	143	15.21
A0A5C5F2T0	Phosphoribosyltransferase	1.5751e+06	60184.2	4.09138e-06	3.34532e+08	1.27824e+07	0.000961081	2.39912e+08	9.16699e+06	0.0012467	0.000737291	0.000650831	242	26.1713
A0A5C5F273	N-acylglucosamine-6-phosphate 2-epimerase	7.63619e+08	3.11128e+07	0.00211508	2.82063e+07	1.14923e+06	8.64086e-05	0	0	0	0.000733829	0.00119698	218	24.5436
A0A5C5F140	30S ribosomal protein S3	6.72776e+06	87163.4	5.92545e-06	8.4631e+08	1.09646e+07	0.000824407	7.77438e+08	1.00723e+07	0.00136982	0.000733386	0.00068649	689	77.1856
A0A5C5F3B5	Thymidylate synthase (TS) (TSase)	275560896	1.31509e+07	0.000894009	1.2746e+08	6.08292e+06	0.000457362	1.28208e+08	6.11861e+06	0.000832125	0.000727832	0.000236269	199	20.9538
A0A5F0AAF1	Peptide chain release factor 2	1.63825e+08	6.54798e+06	0.000445138	4.30551e+08	1.72089e+07	0.0012939	7.76696e+07	3.10441e+06	0.000422196	0.000720412	0.000496789	227	25.0191
A0A5C5F6Y5	1-phosphofructokinase family hexose kinase	388561823	7.34894e+06	0.000499588	5.91902e+08	1.11947e+07	0.000841711	3.16616e+08	5.98821e+06	0.00081439	0.000718563	0.000190129	482	52.8732
A0A5C5EZG2	Ribokinase	1.35509e+07	392272	2.6667e-05	4.33147e+08	1.25388e+07	0.000942765	2.95643e+08	8.55829e+06	0.00116392	0.000711117	0.000602977	315	34.5446
A0A5F0A820	Metal-dependent transcriptional regulator	4.1002e+08	1.08207e+07	0.000735601	3.08564e+08	8.14319e+06	0.00061227	2.18571e+08	5.76821e+06	0.000784471	0.000710781	8.8743e-05	361	37.8922
A0A5F0A4C7	tRNA (Adenosine(37)-N6)-threonylcarbamoyltransferase complex dimerization subunit type 1 TsaB	2.63818e+08	9.20555e+06	0.000625803	4.49472e+08	1.56837e+07	0.00117923	61630032	2.1505e+06	0.000292465	0.000699165	0.000447909	250	28.6585
A0A5F0A830	Iron-sulfur cluster carrier protein	5.91762e+08	1.77209e+07	0.00120468	3.23694e+08	9.69332e+06	0.000728821	2.90987e+07	871386	0.000118508	0.000684003	0.000544472	299	33.3935
A0A5C5F5E8	Ferrochelatase	4.48491e+08	2.15798e+07	0.00146701	1.63709e+07	787712	5.92265e-05	7.55923e+07	3.63723e+06	0.00049466	0.000673633	0.000720757	195	20.7829
A0A5C5EY72	Ribonucleoside-diphosphate reductase subunit beta	2.26088e+08	5.76546e+06	0.000391942	689384407	1.75799e+07	0.0013218	7.89951e+07	2.01445e+06	0.000273963	0.000662568	0.000573951	356	39.2142
A0A0E3KTL7	(Fe-S)-binding protein	3.93136e+07	1.38779e+06	9.43436e-05	4.19766e+08	1.4818e+07	0.00111413	1.62167e+08	5.72459e+06	0.000778538	0.000662338	0.00051973	261	28.3281
A0A5C5F450	23S rRNA (Guanosine(2251)-2'-O)-methyltransferase RlmB	3.13019e+07	1.8714e+06	0.00012722	3.87527e+07	2.31685e+06	0.000174199	2.06725e+08	1.23592e+07	0.00168084	0.000660752	0.000883731	152	16.7264
A0A5F0AD07	1-(5-phosphoribosyl)-5-[(5-phosphoribosylamino)methylideneamino] imidazole-4-carboxamide isomerase	4.09714e+08	2.35517e+07	0.00160107	1.79283e+07	1.03058e+06	7.7487e-05	3.80083e+07	2.18484e+06	0.000297135	0.000658563	0.000823587	155	17.3964
A0A5C5EZK8	Adenylosuccinate lyase (ASL)	2.34636e+08	4.29054e+06	0.000291675	6.17421e+08	1.12901e+07	0.000848881	3.30999e+08	6.05263e+06	0.000823151	0.000654569	0.000314539	501	54.6868
A0A5F0A6I6	Ribosome-recycling factor	7.81408e+06	378231	2.57125e-05	1.58799e+08	7.68647e+06	0.00057793	2.0627e+08	9.98426e+06	0.00135785	0.00065383	0.000669303	185	20.6595
A0A5C5F614	Translational GTPase TypA	3.41506e+08	7.35309e+06	0.00049987	4.06378e+08	8.74989e+06	0.000657886	2.67353e+08	5.75649e+06	0.000782876	0.000646878	0.000141824	439	46.4439
A0A5C5F788	Uncharacterized protein	2.91219e+08	2.83625e+07	0.00192811	0	0	0	0	0	0	0.000642704	0.0011132	91	10.2678
A0A5C5EWW9	GMP synthase [glutamine-hydrolyzing]	7.69324e+08	1.11891e+07	0.000760646	6.51168e+08	9.47063e+06	0.000712078	2.26489e+08	3.29408e+06	0.000447991	0.000640238	0.000168253	618	68.7566
A0A5F0AE67	Aminomethyltransferase	2.59087e+08	1.10994e+07	0.000754547	3.10044e+08	1.32824e+07	0.000998674	2.86883e+07	1.22902e+06	0.000167145	0.000640122	0.000427411	201	23.3425
A0A5F0AC55	RNA polymerase-binding protein RbpA	0	0	0	8.2683e+06	416795	3.1338e-05	2.7554e+08	1.38896e+07	0.00188898	0.000640105	0.00108167	195	19.8378
A0A5F0A7H3	Cysteine desulfurase	5.75902e+08	5.89708e+06	0.000400889	1.33188e+09	1.36381e+07	0.00102542	3.5227e+08	3.60715e+06	0.000490568	0.00063896	0.000337677	885	97.659
A0A5F0A5C1	Glutamate--tRNA ligase	2.85811e+08	5.15912e+06	0.000350722	5.63051e+08	1.01635e+07	0.000764173	3.19467e+08	5.76663e+06	0.000784255	0.00063305	0.00024471	495	55.3993
A0A5C5F6N4	Aspartate ammonia-lyase	7.7918e+08	1.56961e+07	0.00106703	2.39606e+08	4.8267e+06	0.00036291	1.67583e+08	3.37584e+06	0.000459111	0.000629684	0.000381797	469	49.6418
A0A5C5F670	Polyribonucleotide nucleotidyltransferase	4.09984e+08	4.94118e+06	0.000335906	7.36153e+08	8.87222e+06	0.000667084	5.23319e+08	6.30712e+06	0.000857761	0.00062025	0.000264061	767	82.9728
A0A5C5F501	Transcription antitermination protein NusB	2.72788e+08	1.71263e+07	0.00116426	1.44768e+08	9.08891e+06	0.000683377	0	0	0	0.000615881	0.00058506	142	15.928
A0A5C5F544	Probable transcriptional regulatory protein EU802_01990	20311637	1.22852e+06	8.35159e-05	9.73177e+07	5.88611e+06	0.000442565	1.59777e+08	9.66384e+06	0.00131427	0.000613451	0.000632923	157	16.5334
A0A5F0A8P7	Alpha-1,4 glucan phosphorylase	3.76314e+08	8.04768e+06	0.000547089	7.38675e+08	1.5797e+07	0.00118774	3.2773e+07	700868	9.53173e-05	0.000610049	0.000548927	429	46.7605
A0A0M4LKZ2	Uncharacterized protein	1.76195e+08	1.06368e+07	0.000723103	1.15799e+08	6.99075e+06	0.00052562	7.06675e+07	4.26617e+06	0.000580195	0.000609639	0.000101981	153	16.5646
A0A5F0A6G7	zf-RING_7 domain-containing protein	5.11529e+07	5.08577e+06	0.000345735	7.13264e+07	7.09148e+06	0.000533194	6.9497e+07	6.9096e+06	0.000939698	0.000606209	0.000303638	88	10.058
A0A5F0AEL2	tRNA pseudouridine synthase B	1.39932e+08	8.41031e+06	0.000571741	2.74543e+08	1.65008e+07	0.00124066	0	0	0	0.000604134	0.000620964	149	16.6382
A0A5C5F4R7	Peptide methionine sulfoxide reductase MsrA	0	0	0	2.6903e+08	7.62561e+06	0.000573354	3.18591e+08	9.0304e+06	0.00122812	0.000600493	0.000614512	329	35.2798
A0A5F0ACF0	DivIVA domain-containing protein	6.21386e+06	162351	1.10368e-05	4.14049e+08	1.08179e+07	0.000813379	2.74255e+08	7.1655e+06	0.0009745	0.000599638	0.000516071	360	38.2743
A0A5F0AE38	Pyruvate dehydrogenase E1 component	2.57912e+08	2.51214e+06	0.000170778	1.03216e+09	1.00536e+07	0.000755908	6.54635e+08	6.37635e+06	0.000867177	0.000597954	0.000374106	911	102.666
A0A5C5F622	Methyltransferase (rRNA methyltransferase)	2.76443e+08	1.01439e+07	0.00068959	390571070	1.43317e+07	0.00107757	4.26441e+06	156480	2.12811e-05	0.000596148	0.00053431	251	27.2522
A0A5C5F169	DNA-directed RNA polymerase subunit beta	6.29746e+08	4.84007e+06	0.000329033	1.17027e+09	8.9944e+06	0.00067627	7.45938e+08	5.73309e+06	0.000779694	0.000594999	0.000236067	1178	130.111
A0A5F0A952	Phosphatase PAP2 family protein	1.35801e+08	1.61735e+07	0.00109949	76493157	9.11014e+06	0.000684973	0	0	0	0.000594821	0.000555262	72	8.39649
A0A5F0ADN6	DivIVA domain-containing protein	4.01074e+08	3.39517e+06	0.000230807	4.89259e+08	4.14167e+06	0.000311403	1.07579e+09	9.10672e+06	0.0012385	0.000593571	0.00055998	1053	118.131
A0A5C5F121	Aspartokinase	5.76734e+08	1.07505e+07	0.000730827	313501838	5.84375e+06	0.00043938	2.38149e+08	4.43915e+06	0.00060372	0.000591309	0.000146119	478	53.6473
A0A5C5F5S4	MogA/MoaB family molybdenum cofactor biosynthesis protein	4.90583e+08	1.61973e+07	0.00110111	1.44755e+08	4.77931e+06	0.000359347	6.92358e+07	2.28592e+06	0.000310883	0.000590447	0.000442911	266	30.2879
A0A5F0A4N3	Mycothiol acetyltransferase	1.44949e+08	7.56067e+06	0.000513982	3.1178e+08	1.62628e+07	0.00122276	4.24663e+06	221508	3.01249e-05	0.000588957	0.000599844	178	19.1714
A0A5C5F2K6	Pyridoxal phosphate-dependent aminotransferase	5.52759e+08	1.23326e+07	0.000838385	3.11344e+08	6.94643e+06	0.000522288	1.30529e+08	2.91224e+06	0.000396062	0.000585578	0.000227853	421	44.8208
A0A5F0A8F8	FAD-binding oxidoreductase	2.87048e+08	9.38648e+06	0.000638102	4.03221e+08	1.31853e+07	0.000991379	2.61807e+07	856109	0.00011643	0.00058197	0.000440167	281	30.581
A0A5C5F4C8	Electron transfer flavoprotein beta subunit/FixA family protein	1.4901e+08	4.64875e+06	0.000316026	4.44706e+08	1.38738e+07	0.00104314	8.99248e+07	2.80544e+06	0.000381537	0.000580234	0.000402224	318	32.0537
A0A5F0A670	Methylmalonyl-CoA epimerase	1.2703e+07	453605	3.08365e-05	6.12974e+08	2.18885e+07	0.00164575	1.24045e+07	442946	6.02402e-05	0.000578942	0.000923999	256	28.0044
A0A5C5F0D8	Glutamate-1-semialdehyde 2,1-aminomutase (GSA)	4.80899e+08	1.03648e+07	0.00070461	3.00277e+08	6.47188e+06	0.000486608	1.82254e+08	3.92812e+06	0.00053422	0.000575146	0.000114619	441	46.3972
A0A5F0ADQ7	Glucose-1-phosphate adenylyltransferase	3.06456e+08	2.38476e+07	0.00162118	1.20985e+07	941473	7.07875e-05	1.38115e+06	107477	1.46168e-05	0.000568862	0.000911768	114	12.8506
A0A5F0A425	Uracil-DNA glycosylase	0	0	0	1.65614e+08	1.5417e+07	0.00115917	4.31311e+07	4.01506e+06	0.000546044	0.000568405	0.000579908	97	10.7423
A0A5F0AEH9	UPF0210 protein EU802_02450	7.26317e+08	8.97114e+06	0.000609867	8.57677e+08	1.05936e+07	0.000796515	1.73805e+08	2.14676e+06	0.000291957	0.000566113	0.000255109	766	80.9615
A0A5C5F6N7	Aspartate--tRNA(Asp/Asn) ligase	6.21234e+08	6.11485e+06	0.000415693	1.1975e+09	1.1787e+07	0.000886244	2.79219e+08	2.74837e+06	0.000373775	0.000558571	0.000284546	939	101.594
A0A5C5F517	Aspartyl/glutamyl-tRNA(Asn/Gln) amidotransferase subunit B	5.38783e+08	1.03083e+07	0.000700767	4.73075e+08	9.05112e+06	0.000680535	1.08542e+08	2.07668e+06	0.000282427	0.000554576	0.000235905	476	52.267
A0A0E3N0Z5	DUF4177 domain-containing protein	5.20498e+08	2.32417e+07	0.00157999	2.39001e+07	1.06721e+06	8.02412e-05	0	0	0	0.000553412	0.000889951	212	22.395
A0A5F0A7E2	D-alanine--D-alanine ligase tase)	2.23496e+08	6.29797e+06	0.000428142	4.31655e+08	1.21638e+07	0.000914569	7.72396e+07	2.17657e+06	0.000296011	0.000546241	0.000325751	336	35.4869
A0A5C5F4B5	Uncharacterized protein	0	0	0	4.4021e+08	1.88005e+07	0.00141357	3.36916e+07	1.43891e+06	0.00019569	0.000536421	0.000765912	219	23.4147
A0A5F0A981	L-lactate dehydrogenase	1.11079e+08	2.18116e+06	0.000148277	5.19851e+08	1.02078e+07	0.000767506	2.59287e+08	5.09137e+06	0.000692421	0.000536068	0.000337929	462	50.9267
A0A5F0ADQ3	Histidinol dehydrogenase	8.41426e+08	1.22222e+07	0.000830877	4.17474e+08	6.06405e+06	0.000455943	1.45574e+08	2.11454e+06	0.000287575	0.000524799	0.000278118	636	68.8441
A0A5C5F211	Tryptophan synthase beta chain	3.67708e+06	82748.9	5.62535e-06	8.77591e+08	1.97493e+07	0.00148491	2.63446e+07	592857	8.06279e-05	0.00052372	0.000833257	416	44.4366
A0A5C5F5Z8	Threonine synthase	1.02722e+08	3.03423e+06	0.00020627	4.92602e+08	1.45506e+07	0.00109403	6.55372e+07	1.93585e+06	0.000263273	0.00052119	0.000496909	329	33.8545
A0A5F0A409	Sulfurtransferase	1.65528e+08	3.29845e+06	0.000224232	5.58466e+07	1.11285e+06	8.36727e-05	4.56519e+08	9.09698e+06	0.00123718	0.000515028	0.000629338	463	50.1835
A0A5F0A7I5	Tyrosine--tRNA ligase	1.44865e+08	3.06703e+06	0.0002085	5.73637e+08	1.21448e+07	0.000913144	1.42258e+08	3.01182e+06	0.000409604	0.000510416	0.000362978	426	47.2331
A0A5C5F1T6	Adenosylhomocysteinase	2.97008e+08	5.66278e+06	0.000384961	3.97178e+08	7.57264e+06	0.000569372	2.20987e+08	4.21336e+06	0.000573013	0.000509115	0.000107536	479	52.4491
A0A5F0ACQ2	5-formyltetrahydrofolate cyclo-ligase	170039118	1.37856e+07	0.000937161	2.65524e+07	2.15269e+06	0.000161857	3.87875e+07	3.14464e+06	0.000427667	0.000508895	0.000393983	112	12.3345
A0A5F0A929	DUF3235 domain-containing protein	51900926	2.60723e+06	0.000177242	2.27455e+08	1.14261e+07	0.000859107	7.0068e+07	3.51985e+06	0.000478695	0.000505015	0.000341694	173	19.9066
A0A5F0A311	Pseudouridine synthase	1.43312e+08	4.47851e+06	0.000304453	3.3402e+08	1.04381e+07	0.000784821	9.88953e+07	3.09048e+06	0.000420302	0.000503192	0.000250682	298	32
A0A5F0AEJ2	Mycothione reductase	1.81748e+08	3.58841e+06	0.000243944	6.40446e+08	1.26449e+07	0.000950743	115654924	2.28348e+06	0.00031055	0.000501745	0.000390267	463	50.6486
A0A5F0A8Z2	PTS lactose transporter subunit IIC	1.64597e+07	1.12607e+06	7.65514e-05	2.43844e+08	1.66823e+07	0.00125431	1.86152e+07	1.27353e+06	0.000173199	0.000501354	0.000653868	137	14.6169
A0A5F0A5X0	Inositol-3-phosphate synthase	2.93069e+07	2.38962e+06	0.000162448	69379074	5.65701e+06	0.000425339	8.204e+07	6.68935e+06	0.000909745	0.000499177	0.000379081	106	12.2643
A0A0E3N155	30S ribosomal protein S12	222707112	7.32153e+06	0.000497725	7.85613e+06	258271	1.94189e-05	2.18876e+08	7.19557e+06	0.00097859	0.000498578	0.000479586	280	30.4181
A0A5F0AB77	Phosphoribosyl-AMP cyclohydrolase	1.22102e+08	3.80657e+06	0.000258774	522250853	1.62814e+07	0.00122416	2.76192e+06	86103.9	1.171e-05	0.000498216	0.00064071	307	32.0766
A0A5F0A9B1	Urease accessory protein UreE	1.44875e+08	2.83096e+06	0.000192451	2.57578e+08	5.03326e+06	0.00037844	3.43809e+08	6.71827e+06	0.000913677	0.000494856	0.000374441	487	51.1752
A0A5C5F356	Beta sliding clamp	1.56725e+08	5.33354e+06	0.000362579	3.08537e+08	1.04999e+07	0.000789468	6.72932e+07	2.29008e+06	0.000311448	0.000487832	0.000262473	267	29.3847
A0A5F0AC12	50S ribosomal protein L31 type B	2.74144e+08	4.70957e+06	0.000320161	0	0	0	4.85265e+08	8.33647e+06	0.00113375	0.000484637	0.000584497	549	58.2099
A0A5C5F2T7	Uncharacterized protein	9.992e+08	8.03494e+06	0.000546223	1.04132e+09	8.3736e+06	0.000629594	2.27734e+08	1.83129e+06	0.000249054	0.000474957	0.00020003	1127	124.357
A0A5F0A596	DNA gyrase subunit A	6.75787e+08	7.12934e+06	0.00048466	8.88948e+08	9.37813e+06	0.000705122	1.612e+08	1.70061e+06	0.000231282	0.000473688	0.000237111	854	94.7895
A0A5C5EY09	Alpha-D-glucose phosphate-specific phosphoglucomutase	2.65725e+08	1.72877e+07	0.00117523	1.25844e+07	818719	6.15578e-05	18646498	1.21311e+06	0.000164982	0.000467258	0.000615302	141	15.3708
A0A5F0ABW7	Isocitrate dehydrogenase [NADP]	2.63987e+08	3.91748e+06	0.000266314	5.68869e+08	8.44185e+06	0.000634725	2.47229e+08	3.66881e+06	0.000498954	0.000466665	0.000186316	610	67.3868
A0A5C5F0J4	Delta-aminolevulinic acid dehydratase	4.48372e+07	3.07421e+06	0.000208988	6.18866e+07	4.24318e+06	0.000319036	9.31678e+07	6.38794e+06	0.000868753	0.000465592	0.000353457	127	14.585
A0A5F0AA34	Pyridoxal 5'-phosphate synthase subunit PdxS	3.35078e+08	1.17631e+07	0.000799665	0	0	0	1.23421e+08	4.33275e+06	0.000589249	0.000462972	0.000414519	267	28.4856
A0A5C5F529	Succinyl-diaminopimelate desuccinylase	3.94863e+08	1.68649e+07	0.00114649	7.54528e+07	3.22264e+06	0.000242303	0	0	0	0.000462931	0.000604249	214	23.4134
A0A5F0AAL0	Folate-binding protein	363911298	6.64312e+06	0.000451605	6.59648e+08	1.20417e+07	0.000905393	1.14876e+07	209704	2.85195e-05	0.000461839	0.000438526	504	54.7802
A0A5C5F175	Mannose-6-phosphate isomerase, class I	1.23534e+08	3.75913e+06	0.000255549	2.42372e+08	7.37538e+06	0.00055454	1.3643e+08	4.15157e+06	0.000564609	0.000458233	0.000175601	297	32.8623
A0A5C5F3K2	Arsenate reductase (Glutaredoxin)	0	0	0	5.87588e+08	1.51756e+07	0.00114103	64698181	1.67096e+06	0.000227249	0.000456092	0.000603955	359	38.7191
A0A5C5F5U3	D-3-phosphoglycerate dehydrogenase	5.70529e+08	1.00877e+07	0.000685773	2.74658e+08	4.85632e+06	0.000365136	1.3027e+08	2.30335e+06	0.000313254	0.000454721	0.000201771	514	56.5568
A0A0E3KKJ2	Biotin/lipoyl-binding protein	4.54172e+07	2.57756e+06	0.000175225	216156310	1.22675e+07	0.00092237	3.40136e+07	1.93037e+06	0.000262529	0.000453375	0.000408501	164	17.6202
A0A0E3KUX0	Thioredoxin	9.67815e+07	3.34757e+06	0.000227571	81874082	2.83193e+06	0.000212927	1.95018e+08	6.74545e+06	0.000917374	0.000452624	0.000402552	270	28.911
A0A5C5F7S3	Precorrin-3B C(17)-methyltransferase	3.12728e+08	1.42745e+07	0.000970392	9.57377e+07	4.36995e+06	0.000328568	8501140	388034	5.27723e-05	0.000450577	0.00047082	207	21.9082
A0A5F0ABC9	Phenylalanine--tRNA ligase alpha subunit	9.24053e+07	4.20494e+06	0.000285856	4.98858e+07	2.27007e+06	0.000170682	1.43739e+08	6.5409e+06	0.000889555	0.000448698	0.000386112	210	21.9754
A0A5C5F0Z9	Crp/Fnr family transcriptional regulator	4.21472e+08	9.07682e+06	0.000617051	3.96032e+08	8.52895e+06	0.000641274	2.98395e+07	642623	8.7396e-05	0.000448574	0.000313023	447	46.4339
A0A5F0A5C9	3-isopropylmalate dehydratase large subunit	0	0	0	6.75113e+07	1.01961e+07	0.000766622	2.80837e+07	4.24142e+06	0.000576828	0.000447817	0.000399262	62	6.6213
A0A5F0ADE0	ROK family protein	1.33701e+08	5.08633e+06	0.000345774	2.16528e+08	8.23728e+06	0.000619344	7.19739e+07	2.73807e+06	0.000372375	0.000445831	0.000150854	249	26.2863
A0A5F0AAH1	Polyprenyl synthetase family protein	2.7098e+07	743702	5.05576e-05	4.13399e+08	1.13457e+07	0.00085306	1.15652e+08	3.17406e+06	0.000431669	0.000445095	0.00040142	339	36.4366
A0A5C5F4J9	Hypoxanthine phosphoribosyltransferase	1.72612e+07	355829	2.41896e-05	3.44391e+08	7.09941e+06	0.00053379	2.76478e+08	5.69941e+06	0.000775114	0.000444365	0.000383366	451	48.5098
A0A5C5F3F7	VOC family protein	4.58906e+08	1.08391e+07	0.000736855	2.92647e+07	691219	5.19714e-05	1.66816e+08	3.94012e+06	0.000535852	0.00044156	0.000352044	395	42.3378
A0A5F0ACW9	DUF885 domain-containing protein	2.30071e+08	6.8548e+06	0.000465996	3.30225e+08	9.8388e+06	0.00073976	2.89008e+07	861078	0.000117106	0.000440954	0.000312081	309	33.5635
A0A5C5F6A6	LysR family transcriptional regulator	474125788	1.27307e+07	0.000865442	6.36938e+07	1.71023e+06	0.000128589	88380769	2.37309e+06	0.000322738	0.000438923	0.000381919	354	37.2428
A0A5F0AC52	DUF3052 domain-containing protein	1093681390	1.03205e+07	0.0007016	475571372	4.48774e+06	0.000337424	216331532	2.04142e+06	0.00027763	0.000438885	0.000229474	966	105.971
A0A5F0AB58	Fe-S cluster assembly protein SufB	2.81527e+08	5.19867e+06	0.00035341	2.92596e+08	5.40306e+06	0.000406245	2.20076e+08	4.06392e+06	0.000552689	0.000437448	0.000103239	484	54.1537
A0A5C5EZF7	Acyl-CoA thioesterase	1.07329e+08	2.94598e+06	0.000200271	3.41395e+08	9.37064e+06	0.00070456	1.03492e+08	2.84065e+06	0.000386326	0.000430385	0.000255015	337	36.4324
A0A5C5F6H4	Argininosuccinate lyase	3.2012e+07	3.04045e+06	0.000206693	9.57261e+07	9.09191e+06	0.000683602	3.09355e+07	2.9382e+06	0.000399592	0.000429963	0.000239901	92	10.5287
A0A5F0A5X2	DUF1729 domain-containing protein	2.27758e+09	7.09188e+06	0.000482113	1.7032e+09	5.30341e+06	0.000398752	9.48043e+08	2.952e+06	0.000401469	0.000427445	4.73636e-05	3032	321.153
A0A5C5F5C1	Glycerol-3-phosphate dehydrogenase [NAD(P)+]	7.24688e+07	2.55288e+06	0.000173548	2.26722e+08	7.98681e+06	0.000600512	1.04728e+08	3.6893e+06	0.000501741	0.000425267	0.000223519	259	28.387
A0A5F0A6A3	Single-stranded DNA-binding protein	0	0	0	5.14617e+08	1.12828e+07	0.000848328	1.41232e+08	3.09644e+06	0.000421113	0.000423147	0.000424168	428	45.6109
A0A5F0A7P9	Transcription termination/antitermination protein NusA	4.93182e+07	4.51254e+06	0.000306767	7.9055e+07	7.23341e+06	0.000543865	3.33583e+07	3.05223e+06	0.000415101	0.000421911	0.000118696	101	10.9292
A0A5C5F2W4	ABC transporter substrate-binding protein	4.81112e+07	1.72979e+06	0.000117593	2.92076e+08	1.05013e+07	0.000789573	7.17209e+07	2.57866e+06	0.000350695	0.000419287	0.000341201	252	27.8133
A0A5C5F3P3	DUF3117 domain-containing protein	267587044	8.78873e+06	0.000597466	2.43959e+08	8.01267e+06	0.000602457	6.21084e+06	203991	2.77426e-05	0.000409222	0.00033038	300	30.4466
A0A5C5F7E0	Copper chaperone PCu(A)C	271970870	1.46112e+07	0.00099328	5.72832e+07	3.07744e+06	0.000231386	0	0	0	0.000408222	0.000519716	168	18.6139
A0A5C5F5R8	Ubiquinol-cytochrome c reductase iron-sulfur subunit	1.09089e+08	6.71634e+06	0.000456583	9.56679e+07	5.89002e+06	0.000442859	3.45157e+07	2.12504e+06	0.000289003	0.000396148	9.30439e-05	145	16.2424
A0A5C5F4M4	PspA/IM30 family protein	7.67174e+07	2.32402e+06	0.000157989	2.2456e+06	68026.7	5.11479e-06	2.48633e+08	7.53192e+06	0.00102433	0.000395813	0.000549656	302	33.0106
A0A5F0A6X9	Adenylosuccinate synthetase	1.52995e+07	293948	1.99829e-05	5.45467e+08	1.048e+07	0.000787973	1.44895e+08	2.78386e+06	0.000378602	0.000395519	0.000384275	465	52.0481
A0A0E3KT92	50S ribosomal protein L13	8.53251e+06	161563	1.09832e-05	3.45933e+07	655021	4.92497e-05	4.3424e+08	8.2223e+06	0.00111822	0.000392819	0.00062851	505	52.8125
A0A5F0A8K4	DUF2505 domain-containing protein	2.14161e+08	5.34946e+06	0.000363662	1.66389e+08	4.15619e+06	0.000312496	1.47691e+08	3.68914e+06	0.000501719	0.000392625	9.78803e-05	374	40.034
A0A5F0ADE9	TetR/AcrR family transcriptional regulator	5.51199e+08	1.31381e+07	0.000893138	1.10492e+08	2.63361e+06	0.000198016	2.34083e+07	557947	7.58801e-05	0.000389011	0.000440837	397	41.9544
A0A5C5F2W7	Urease subunit alpha	1.21999e+08	3.13123e+06	0.000212864	8.56201e+07	2.19752e+06	0.000165227	2.25262e+08	5.78157e+06	0.000786288	0.000388126	0.000345639	361	38.9621
A0A5C5F667	Transcription termination factor Rho	2.19592e+07	715552	4.86439e-05	2.09863e+08	6.83848e+06	0.000514171	1.32528e+08	4.31847e+06	0.000587308	0.000383374	0.000292182	278	30.6886
A0A5F0AB79	30S ribosomal protein S6	1.90693e+07	1.69564e+06	0.000115272	6.08876e+07	5.41413e+06	0.000407077	51783854	4.60463e+06	0.000626224	0.000382858	0.000256336	98	11.246
A0A5C5F5H5	HPr family phosphocarrier protein	7.45613e+07	3.06243e+06	0.000208187	2.3595e+08	9.6911e+06	0.000728654	35990547	1.47823e+06	0.000201037	0.000379293	0.000302577	223	24.3471
A0A5C5F0F9	Methionine ABC transporter substrate-binding protein	2.81792e+08	9.36763e+06	0.00063682	8.41471e+07	2.79731e+06	0.000210324	6.11681e+07	2.03342e+06	0.000276542	0.000374562	0.000229523	276	30.0815
A0A5C5F4P3	Nucleoside hydrolase	3.11465e+08	8.27121e+06	0.000562285	1.79454e+08	4.76555e+06	0.000358312	5.61446e+07	1.49097e+06	0.00020277	0.000374456	0.0001803	342	37.6565
A0A5C5F316	Septum_form domain-containing protein	157156954	1.64843e+07	0.00112062	0	0	0	0	0	0	0.000373539	0.000646988	86	9.53375
A0A5F0AAK3	ABC transporter ATP-binding protein	137759387	4.18939e+06	0.000284799	1.29675e+08	3.94355e+06	0.000296508	1.28362e+08	3.90361e+06	0.000530886	0.000370731	0.000138822	303	32.8829
A0A5C5F4I1	NAD-dependent succinate-semialdehyde dehydrogenase	1.29882e+08	2.52887e+06	0.000171915	5.04216e+08	9.81732e+06	0.000738144	7.45726e+07	1.45196e+06	0.000197465	0.000369175	0.000319792	476	51.3599
A0A5C5EZ87	Iron ABC transporter substrate-binding protein	1.58119e+08	1.02335e+07	0.000695685	3.49675e+07	2.26311e+06	0.000170159	2.65572e+07	1.7188e+06	0.000233754	0.000366533	0.000286822	144	15.4511
A0A5F0A6Y0	Methionine aminopeptidase	17922080	442308	3.00685e-05	3.59507e+08	8.87245e+06	0.000667102	1.17839e+08	2.9082e+06	0.000395512	0.000364227	0.000319667	376	40.5194
A0A5F0A5W7	3'-5' exonuclease	1.46096e+08	1.27784e+07	0.000868687	3.35224e+07	2.93206e+06	0.000220455	0	0	0	0.000363048	0.000451557	105	11.4331
A0A5F0ADN3	Transaldolase	3.97446e+08	6.88946e+06	0.000468352	3.32444e+08	5.76269e+06	0.000433285	7.64234e+07	1.32475e+06	0.000180164	0.0003606	0.000157243	518	57.689
A0A5C5EYK0	Ribose-5-phosphate isomerase	1.19678e+08	2.17571e+06	0.000147907	4.23266e+08	7.69485e+06	0.00057856	1.42383e+08	2.58847e+06	0.000352029	0.000359499	0.000215424	497	55.0065
A0A0M3SXX6	Aspartyl/glutamyl-tRNA(Asn/Gln) amidotransferase subunit C	4.17654e+08	6.86663e+06	0.0004668	1.19727e+08	1.96843e+06	0.000148002	2.05985e+08	3.38658e+06	0.000460572	0.000358458	0.000182287	569	60.8237
A0A5C5F5S1	Uncharacterized protein	3.54897e+08	7.72372e+06	0.000525066	1.62978e+08	3.54695e+06	0.000266688	9.34042e+07	2.03278e+06	0.000276456	0.00035607	0.000146436	405	45.9489
A0A5F0A3F1	ABC transporter substrate-binding protein	8.00155e+07	4.09909e+06	0.00027866	1.28476e+08	6.58165e+06	0.000494861	4.20664e+07	2.155e+06	0.000293078	0.000355533	0.000120877	185	19.5203
A0A5F0ADJ0	Probable cytosol aminopeptidase	8.78039e+08	1.46235e+07	0.00099412	2.75125e+07	458214	3.44522e-05	1.59865e+07	266251	3.62099e-05	0.000354927	0.000553558	548	60.043
A0A5F0A908	RNA polymerase sigma factor SigA	1.14446e+08	2.23068e+06	0.000151644	3.56054e+08	6.93988e+06	0.000521795	1.47541e+08	2.87573e+06	0.000391096	0.000354845	0.00018772	482	51.3055
A0A5C5F5B3	Methionyl-tRNA formyltransferase	5.43412e+06	139646	9.49326e-06	2.71453e+08	6.97579e+06	0.000524496	1.51605e+08	3.89594e+06	0.000529844	0.000354611	0.000298893	370	38.9136
A0A5C5F0B1	MFS transporter	0	0	0	0	0	0	129056130	7.67413e+06	0.00104367	0.000347891	0.000602565	156	16.817
A0A5C5F531	Phosphoenolpyruvate carboxylase	4.51684e+08	8.78537e+06	0.000597238	1.82965e+08	3.55871e+06	0.000267572	6.56145e+07	1.27622e+06	0.000173564	0.000346125	0.000222492	465	51.4132
A0A5F0AA45	Aminotransferase class I/II-fold pyridoxal phosphate-dependent enzyme	26283067	562392	3.8232e-05	2.28401e+08	4.88721e+06	0.00036746	2.16323e+08	4.62878e+06	0.000629509	0.000345067	0.000296274	425	46.7344
A0A5C5F4U4	ATP-dependent RNA helicase DeaD	6.41318e+08	8.58788e+06	0.000583812	2.08037e+08	2.78583e+06	0.000209461	1.30865e+08	1.75241e+06	0.000238326	0.000343866	0.0002083	668	74.6771
A0A5C5F3A2	Alcohol dehydrogenase AdhP	5.06376e+07	2.34335e+06	0.000159303	182642836	8.45215e+06	0.0006355	3.71262e+07	1.71809e+06	0.000233658	0.00034282	0.00025618	193	21.609
A0A5F0A4M7	Aminopeptidase	1.33789e+08	5.85134e+06	0.00039778	189022863	8.26703e+06	0.000621581	0	0	0	0.000339787	0.000314822	202	22.8647
A0A5F0A7I3	Aconitate hydratase	1.60131e+08	4.38605e+06	0.000298168	8.88125e+07	2.43261e+06	0.000182903	1.42859e+08	3.91297e+06	0.00053216	0.000337744	0.00017796	332	36.5091
A0A5C5F676	Alanine--tRNA ligase	7.66515e+08	7.96893e+06	0.000541735	298073013	3.09886e+06	0.000232997	1.64253e+08	1.70762e+06	0.000232235	0.000335656	0.000178471	890	96.188
A0A5F0AAG5	Histidinol-phosphate aminotransferase	3.7485e+08	1.04193e+07	0.000708317	7.86355e+07	2.18575e+06	0.000164342	3.53757e+07	983303	0.000133728	0.000335462	0.000323264	337	35.9764
A0A5C5EZ08	DUF3107 domain-containing protein	1.00524e+08	2.36084e+06	0.000160492	1.58065e+08	3.71221e+06	0.000279113	1.77106e+08	4.15938e+06	0.000565671	0.000335092	0.000208309	390	42.5798
A0A5F0A9B2	Ribosomal RNA small subunit methyltransferase A	1.72681e+07	1.06178e+06	7.21811e-05	1.76769e+08	1.08692e+07	0.000817235	1.3758e+07	845955	0.000115049	0.000334822	0.000418332	155	16.2632
A0A5F0AB14	DNA gyrase subunit B	1.11532e+08	6.31272e+06	0.000429145	6.26261e+07	3.54463e+06	0.000266513	3.99336e+07	2.26024e+06	0.00030739	0.000334349	8.46011e-05	165	17.6679
A0A5F0AC21	3-phosphoshikimate 1-carboxyvinyltransferase	2.32652e+06	222456	1.51228e-05	1.00235e+08	9.58421e+06	0.000720617	2.02403e+07	1.93534e+06	0.000263204	0.000332981	0.000357886	95	10.4583
A0A5F0A4S7	NH(3)-dependent NAD(+) synthetase	1.20074e+08	4.0071e+06	0.000272406	2.70522e+08	9.02784e+06	0.000678785	9.07513e+06	302855	4.11879e-05	0.000330793	0.000322784	276	29.9653
A0A5F0A8W3	Cupin domain-containing protein	1.69667e+07	231654	1.57481e-05	1.05932e+08	1.44634e+06	0.000108748	4.63701e+08	6.33113e+06	0.000861026	0.000328507	0.000463513	652	73.2414
A0A5F0A6K1	Methionine--tRNA ligase	84791296	1.06653e+06	7.25035e-05	5.25045e+08	6.60414e+06	0.000496552	2.38275e+08	2.99708e+06	0.000407599	0.000325552	0.000223614	736	79.5023
A0A5C5F6Y2	tRNA (adenine(58)-N(1))-methyltransferase TrmI	3.27524e+08	6.22375e+06	0.000423096	2.69829e+08	5.1274e+06	0.000385519	6.38166e+07	1.21267e+06	0.000164922	0.000324512	0.000139481	495	52.6249
A0A5C5F2U6	Oxidoreductase	6.11878e+07	2.87355e+06	0.000195347	2.08156e+08	9.77558e+06	0.000735006	6.6162e+06	310715	4.2257e-05	0.000324203	0.000363907	195	21.2934
A0A5F0ACW6	Nicotinate-nucleotide--dimethylbenzimidazole phosphoribosyltransferase	2.60255e+08	9.03888e+06	0.000614472	1.11233e+08	3.86322e+06	0.000290468	1.37804e+07	478605	6.50898e-05	0.000323343	0.000276163	268	28.7929
A0A5F0A7F3	Uncharacterized protein	1.17159e+08	1.32671e+07	0.000901911	7.74709e+06	877280	6.59609e-05	0	0	0	0.000322624	0.00050276	78	8.83081
A0A5C5F276	Nucleoid-associated protein EU802_11645	285569819	8.74351e+06	0.000594392	123224806	3.77287e+06	0.000283674	2.09915e+07	642712	8.74081e-05	0.000321825	0.000255636	304	32.6608
A0A5C5F578	Formate--tetrahydrofolate ligase	1.72708e+08	3.89601e+06	0.000264855	2.61825e+08	5.90634e+06	0.000444086	8.27889e+07	1.86758e+06	0.000253989	0.000320976	0.000106754	414	44.3295
A0A5F0A5E0	Uroporphyrinogen decarboxylase	0	0	0	9.67266e+07	1.05915e+07	0.00079635	1.06465e+07	1.16578e+06	0.000158545	0.000318298	0.000421526	84	9.13251
A0A5F0ABR1	Leucine--tRNA ligase	7.44426e+08	7.00754e+06	0.00047638	3.02552e+08	2.84803e+06	0.000214138	2.03685e+08	1.91736e+06	0.000260759	0.000317092	0.000139903	950	106.232
A0A5C5EZM5	YdcF family protein	0	0	0	0	0	0	1.53568e+08	6.96887e+06	0.000947759	0.00031592	0.000547189	215	22.0362
A0A5F0A9C2	Glyceraldehyde-3-phosphate dehydrogenase	4.31161e+07	1.58763e+06	0.000107929	1.99549e+08	7.34785e+06	0.00055247	5.65826e+07	2.0835e+06	0.000283353	0.000314584	0.00022391	234	27.1575
A0A5F0A7Y5	Isochorismatase family protein	321256979	1.36085e+07	0.000925117	0	0	0	1.83368e+06	77674.6	1.05637e-05	0.000311894	0.000531093	218	23.6071
A0A5C5F4J8	Glutamate dehydrogenase	8.80927e+08	8.8361e+06	0.000600686	1.35032e+08	1.35444e+06	0.000101837	1.67537e+08	1.68048e+06	0.000228543	0.000310356	0.000259292	960	99.6964
A0A5C5F4W4	UDP-N-acetylmuramoylalanine--D-glutamate ligase	242926586	9.11861e+06	0.000619892	7.42388e+07	2.78666e+06	0.000209524	1.98793e+07	746197	0.000101482	0.000310299	0.000273503	257	26.6407
A0A5F0A9V1	AMP nucleosidase	0	0	0	136838893	1.22169e+07	0.000918567	0	0	0	0.000306189	0.000530335	102	11.2007
A0A5F0A996	MarR family transcriptional regulator	1.377e+08	3.97565e+06	0.000270269	201620588	5.82116e+06	0.000437682	5.22384e+07	1.50822e+06	0.000205116	0.000304356	0.000119971	329	34.6358
A0A5C5F3A6	NAD-dependent succinate-semialdehyde dehydrogenase	2.02886e+08	5.04729e+06	0.00034312	2.08436e+08	5.18537e+06	0.000389877	5.22266e+07	1.29927e+06	0.000176699	0.000303232	0.000112047	370	40.1969
A0A5C5EZD2	Oligoribonuclease	0	0	0	1.87215e+08	8.15973e+06	0.000613514	4.96519e+07	2.16406e+06	0.00029431	0.000302608	0.000306841	220	22.9438
A0A5C5F0C8	Queuine tRNA-ribosyltransferase	4.12223e+08	4.27205e+06	0.000290418	7.15112e+08	7.41103e+06	0.00055722	41328058	428302	5.82485e-05	0.000301962	0.000249686	871	96.4929
A0A5C5F6E1	Metallophosphoesterase	2.37985e+08	9.99038e+06	0.000679156	5.29388e+07	2.22232e+06	0.000167091	1.04119e+07	437080	5.94424e-05	0.000301897	0.00033112	216	23.8215
A0A5C5F6P0	Glutamine--fructose-6-phosphate aminotransferase [isomerizing]	2.10238e+08	3.46947e+06	0.000235858	1.85344e+08	3.05866e+06	0.000229975	1.90061e+08	3.13651e+06	0.000426561	0.000297465	0.00011184	542	60.5964
A0A0E3N5G5	30S ribosomal protein S13	374747	12777.4	8.6862e-07	2.05556e+08	7.00864e+06	0.000526965	7.74609e+07	2.64111e+06	0.000359188	0.000295674	0.000268738	279	29.3289
A0A5F0A5X4	Ribosome-binding ATPase YchF	9.80816e+07	2.47933e+06	0.000168547	3.16916e+08	8.01108e+06	0.000602337	3.23073e+07	816671	0.000111066	0.000293983	0.000268584	356	39.5598
A0A5F0ADM7	Nucleotide-binding protein EU802_02300	2.70897e+08	5.41867e+06	0.000368366	2.60468e+08	5.21005e+06	0.000391733	4.22652e+07	845417	0.000114976	0.000291692	0.000153486	443	49.9934
A0A5C5EZF0	Exodeoxyribonuclease III	7.49366e+07	3.21151e+06	0.000218321	1.63053e+08	6.98786e+06	0.000525403	2.12903e+07	912424	0.000124089	0.000289271	0.000209854	213	23.3338
A0A5F0ADW8	Amino acid-binding ACT domain protein	1.89963e+08	7.71225e+06	0.000524286	6.3083e+07	2.56109e+06	0.000192563	2.73139e+07	1.10891e+06	0.000150811	0.00028922	0.000204641	219	24.6313
A0A5C5EXU1	Uncharacterized protein	1.62403e+08	3.50999e+06	0.000238613	2.24269e+08	4.84711e+06	0.000364444	8.79391e+07	1.90062e+06	0.000258483	0.00028718	6.76463e-05	428	46.2686
A0A5C5F3L4	Cold shock domain-containing protein	0	0	0	0	0	0	1.36891e+08	6.25659e+06	0.00085089	0.00028363	0.000491261	202	21.8794
A0A5C5F4P8	GTP cyclohydrolase 1 type 2 homolog	203632328	5.25403e+06	0.000357174	1.33615e+08	3.44747e+06	0.000259208	6.43375e+07	1.66001e+06	0.000225759	0.000280714	6.82959e-05	357	38.7574
A0A5C5F5U6	UDP-N-acetylmuramoyl-L-alanyl-D-glutamate--2,6-diaminopimelate ligase	1.51916e+07	495876	3.37102e-05	2.24588e+08	7.33089e+06	0.000551195	5.74224e+07	1.87435e+06	0.00025491	0.000279938	0.000259649	276	30.6358
A0A5C5EZI3	Rne/Rng family ribonuclease	1.80437e+08	4.42407e+06	0.000300753	2.27398e+08	5.57551e+06	0.000419211	3.49835e+07	857749	0.000116653	0.000278872	0.000152461	365	40.7852
A0A5F0A5Q5	Alpha-acetolactate decarboxylase	6.72082e+07	2.62209e+06	0.000178252	2.11046e+08	8.23384e+06	0.000619086	5.3542e+06	208891	2.8409e-05	0.000275249	0.000307052	241	25.6315
A0A5C5F6Z1	Aminopeptidase P family protein	6.02608e+07	2.76817e+06	0.000188183	1.35751e+08	6.23595e+06	0.000468868	2.66497e+07	1.22419e+06	0.000166489	0.000274513	0.000168665	193	21.7692
A0A0E3H5K5	30S ribosomal protein S11	4.51039e+06	96229.8	6.5418e-06	3.48086e+06	74264.7	5.58381e-06	2.7801e+08	5.93138e+06	0.000806661	0.000272929	0.000462226	454	46.871
A0A5C5F012	GTPase Obg	8.24917e+07	2.86593e+06	0.000194829	152141169	5.2857e+06	0.000397421	4.76634e+07	1.65592e+06	0.000225204	0.000272485	0.000109259	266	28.7835
A0A0E3KLJ8	DNA-binding response regulator	0	0	0	143685666	4.99156e+06	0.000375305	92805115	3.224e+06	0.00043846	0.000271255	0.000237027	265	28.7857
A0A5C5F4U1	Imidazole glycerol phosphate synthase subunit HisF	12201284	470397	3.1978e-05	1.37489e+08	5.30062e+06	0.000398543	7.22474e+07	2.78536e+06	0.000378805	0.000269775	0.000206175	239	25.9383
A0A5F0A5C7	N-(5'-phosphoribosyl)anthranilate isomerase	1.70095e+08	3.20142e+06	0.000217636	3.23325e+08	6.0854e+06	0.000457549	5.16422e+07	971975	0.000132188	0.000269124	0.000168681	496	53.1312
A0A5F0A6R5	Inositol monophosphatase family protein	2.16969e+08	4.91349e+06	0.000334024	2.40563e+08	5.4478e+06	0.000409609	1.80665e+07	409135	5.5642e-05	0.000266425	0.000186414	410	44.1579
A0A5F0AAS7	DUF349 domain-containing protein	1.60727e+08	4.82518e+06	0.00032802	6.74384e+07	2.02457e+06	0.000152223	7.81351e+07	2.34569e+06	0.000319011	0.000266418	9.89984e-05	303	33.31
A0A5F0ADK0	Bifunctional protein PyrR	6.48325e+07	5.32319e+06	0.000361876	4.49029e+07	3.68683e+06	0.000277205	1.41671e+07	1.16322e+06	0.000158196	0.000265759	0.000102321	109	12.1793
A0A5F0A4E7	DNA repair protein RecN	4.21968e+07	5.89906e+06	0.000401024	2.31321e+07	3.23383e+06	0.000243145	7.47073e+06	1.0444e+06	0.000142037	0.000262069	0.000130526	61	7.15315
A0A5F0AB35	Ribosomal RNA small subunit methyltransferase H	305726000	7.35962e+06	0.000500314	1.07887e+08	2.59711e+06	0.000195271	2.33533e+07	562175	7.64552e-05	0.000257347	0.000218641	388	41.541
A0A5C5F4H4	L-threonine dehydratase	2.96365e+07	541063	3.6782e-05	4.78469e+08	8.73525e+06	0.000656786	3.07277e+07	560985	7.62933e-05	0.00025662	0.000347116	493	54.7745
A0A5F0A649	Bifunctional RNase H/acid phosphatase	1.99473e+08	9.26201e+06	0.00062964	3.15344e+07	1.46422e+06	0.000110092	4.51216e+06	209511	2.84932e-05	0.000256075	0.000326079	202	21.5366
A0A5C5F3V1	ParB/RepB/Spo0J family partition protein	6.83788e+08	7.16744e+06	0.00048725	1.44277e+08	1.51231e+06	0.000113707	1.11271e+08	1.16634e+06	0.000158621	0.000253193	0.000203939	898	95.4019
A0A5F0A7R2	3'(2'),5'-bisphosphate nucleotidase CysQ	0	0	0	27298874	3.12585e+06	0.000235026	3.34007e+07	3.82454e+06	0.000520133	0.00025172	0.000260468	80	8.73326
A0A5C5F5H9	Cytochrome c oxidase subunit II	484802361	7.22439e+06	0.000491121	2.24752e+08	3.34919e+06	0.000251819	0	0	0	0.000247647	0.000245587	605	67.1063
A0A5C5F159	Ribonucleoside triphosphate reductase	1.97515e+07	1.00754e+06	6.84935e-05	1.97611e+07	1.00803e+06	7.57916e-05	8.62745e+07	4.40092e+06	0.000598521	0.000247602	0.000303927	178	19.6037
A0A5C5EZ59	Antibiotic biosynthesis monooxygenase	4.40277e+06	126680	8.61183e-06	7.3791e+07	2.12318e+06	0.000159637	1.44625e+08	4.16128e+06	0.000565929	0.000244726	0.000288237	331	34.755
A0A5F0A8C4	ATP phosphoribosyltransferase	3.16659e+08	5.66464e+06	0.000385088	6.94294e+07	1.24201e+06	9.33838e-05	1.04094e+08	1.86211e+06	0.000253244	0.000243905	0.000146076	515	55.901
A0A5F0ABH1	Protoporphyrinogen oxidase	1.18508e+08	1.07585e+07	0.000731371	0	0	0	0	0	0	0.00024379	0.000422257	99	11.0154
A0A5C5EY23	SDR family oxidoreductase	2.3475e+08	5.11927e+06	0.000348013	2.25468e+08	4.91687e+06	0.00036969	3.10205e+06	67647.6	9.2e-06	0.000242301	0.000202162	413	45.8561
A0A5F0ADA1	PspA/IM30 family protein	3.16079e+07	963140	6.54752e-05	4.62281e+07	1.40864e+06	0.000105913	1.3332e+08	4.06246e+06	0.00055249	0.000241293	0.000270262	297	32.8175
A0A5C5F4H0	TPM domain-containing protein	7.31897e+06	341410	2.32094e-05	1.60557e+08	7.48952e+06	0.000563122	2.13478e+07	995816	0.00013543	0.000240587	0.000284903	207	21.4375
A0A0M4L1P8	UPF0434 protein Cul131001_1082	3.37326e+07	577830	3.92814e-05	3.55282e+08	6.08586e+06	0.000457584	9.51875e+07	1.63053e+06	0.000221751	0.000239539	0.000209718	539	58.3782
A0A5F0A243	GTPase Der	2.94554e+08	2.81512e+06	0.000191375	5.17768e+08	4.94842e+06	0.000372062	1.16148e+08	1.11006e+06	0.000150966	0.000238134	0.000117731	939	104.633
A0A5C5F541	GTPase HflX	1.33599e+08	6.79463e+06	0.000461906	6.00694e+07	3.05504e+06	0.000229702	3.06944e+06	156107	2.12304e-05	0.000237613	0.000220444	189	19.6624
A0A5C5F4W1	Holliday junction ATP-dependent DNA helicase RuvA	4.45544e+07	1.14713e+06	7.79829e-05	2.77574e+08	7.14662e+06	0.00053734	2.78209e+07	716296	9.74155e-05	0.000237579	0.000259782	363	38.8399
A0A5C5F4Z8	Peptide chain release factor 3	64032882	3.51416e+06	0.000238896	1.03257e+08	5.6668e+06	0.000426075	6.35488e+06	348760	4.74309e-05	0.000237467	0.000189326	167	18.2214
A0A5F0A515	Carbonic anhydrase	3.91661e+07	1.44718e+06	9.83805e-05	7.64351e+07	2.82425e+06	0.00021235	7.92444e+07	2.92806e+06	0.000398213	0.000236314	0.000151346	260	27.0638
A0A5F0A4J7	Valine--tRNA ligase	1.80278e+08	3.86135e+06	0.000262498	2.32973e+08	4.99001e+06	0.000375189	2.30245e+07	493159	6.7069e-05	0.000234919	0.0001559	419	46.6878
A0A5F0AAK0	Uncharacterized protein	8.65989e+07	7.63424e+06	0.000518983	0	0	0	1.46834e+07	1.29443e+06	0.000176041	0.000231675	0.000263926	104	11.3435
A0A5F0A2Q8	Uncharacterized protein	3.33261e+08	9.9271e+06	0.000674854	6.72309e+06	200266	1.50576e-05	0	0	0	0.000229971	0.000385354	307	33.5708
A0A5F0A333	Urease accessory protein UreF	1.08634e+08	4.80072e+06	0.000326357	107981687	4.77191e+06	0.00035879	0	0	0	0.000228382	0.000198449	208	22.6286
A0A5F0A795	Adenine phosphoribosyltransferase	1.83328e+07	1.17499e+06	7.9877e-05	8.19071e+07	5.2496e+06	0.000394707	2.39088e+07	1.53236e+06	0.0002084	0.000227661	0.000158296	145	15.6025
A0A5F0AAB3	DNA topoisomerase 1	4.28757e+08	5.09862e+06	0.000346609	2.57048e+08	3.05672e+06	0.000229829	6.22883e+07	740710	0.000100736	0.000225725	0.000122988	745	84.0927
A0A5C5F0R9	DUF4259 domain-containing protein	0	0	0	89175876	9.00037e+06	0.00067672	0	0	0	0.000225573	0.000390704	87	9.90802
A0A5F0A764	L-cysteine:1D-myo-inositol 2-amino-2-deoxy-alpha-D-glucopyranoside ligase	3.06072e+07	742348	5.04656e-05	2.7946e+08	6.77803e+06	0.000509626	3.395e+07	823424	0.000111985	0.000224026	0.000249243	378	41.2303
A0A5F0A419	CoA pyrophosphatase	107858806	8.61045e+06	0.000585347	0	0	0	7.9095e+06	631421	8.58726e-05	0.00022374	0.000316091	116	12.5265
A0A5F0AB50	Dihydrodipicolinate synthase family protein	1.16523e+08	3.63149e+06	0.000246872	7.48145e+06	233163	1.75311e-05	9.5768e+07	2.98466e+06	0.00040591	0.000223438	0.000195247	307	32.0868
A0A5F0A341	Phosphopantetheine adenylyltransferase	0	0	0	114185819	5.24726e+06	0.000394531	4.27154e+07	1.96293e+06	0.000266956	0.000220496	0.000201327	205	21.761
A0A5C5F752	Chorismate synthase	1.08529e+08	4.02605e+06	0.000273695	6.26774e+07	2.32511e+06	0.000174821	4.124e+07	1.52986e+06	0.000208059	0.000218858	5.03139e-05	238	26.9567
A0A5C5F053	Cell division protein FtsX	9.31412e+07	9.6565e+06	0.000656458	0	0	0	0	0	0	0.000218819	0.000379006	87	9.64544
A0A5C5F5A6	Carbamoyl-phosphate synthase small chain	1.90719e+08	4.96598e+06	0.000337592	1.00859e+08	2.62617e+06	0.000197456	3.34143e+07	870047	0.000118325	0.000217791	0.000111039	357	38.4052
A0A5F0ACM2	Asp23/Gls24 family envelope stress response protein	9.09475e+06	236899	1.61046e-05	4.64768e+07	1.21062e+06	9.10244e-05	1.53802e+08	4.00623e+06	0.000544842	0.000217324	0.000286102	351	38.3908
A0A5F0A7E4	Acyl-CoA carboxylase subunit beta	1.96664e+08	3.37471e+06	0.000229416	6.27354e+07	1.07653e+06	8.09419e-05	1.44694e+08	2.48292e+06	0.000337675	0.000216011	0.00012889	543	58.2757
A0A5C5F5E5	Galactokinase	7.73191e+06	239861	1.6306e-05	2.44213e+08	7.57603e+06	0.000569626	1.43683e+07	445736	6.06196e-05	0.000215517	0.000307467	303	32.235
A0A5C5F3J2	Exodeoxyribonuclease 7 small subunit	0	0	0	3.57564e+08	7.89248e+06	0.000593419	1.61411e+07	356282	4.84539e-05	0.000213958	0.000329515	411	45.3044
A0A5C5F701	Polyprenol monophosphomannose synthase	248941570	6.2554e+06	0.000425248	112983556	2.83905e+06	0.000213462	0	0	0	0.000212904	0.000212625	372	39.7963
A0A5F0A2E1	HIT family protein	5.30466e+07	2.37651e+06	0.000161557	3.46081e+07	1.55046e+06	0.000116576	59135604	2.6493e+06	0.000360302	0.000212812	0.000129695	209	22.3212
A0A5C5EZ77	L,D-transpeptidase (Murein L,D-transpeptidase)	0	0	0	4.70873e+07	2.74013e+06	0.000206025	5.45366e+07	3.17362e+06	0.000431609	0.000212545	0.000215879	159	17.1843
A0A0E3H5Q8	30S ribosomal protein S18	0	0	0	0	0	0	1.18045e+08	4.66303e+06	0.000634167	0.000211389	0.000366136	232	25.315
A0A5C5F4A2	DUF3459 domain-containing protein	1.11024e+08	4.58666e+06	0.000311806	69723412	2.88044e+06	0.000216574	1.84121e+07	760646	0.000103447	0.000210609	0.000104307	224	24.2058
A0A5F0A8K7	tRNA-2-methylthio-N(6)-dimethylallyladenosine synthase	2.14443e+08	5.63239e+06	0.000382895	7.73613e+07	2.03191e+06	0.000152775	2.60175e+07	683355	9.29356e-05	0.000209535	0.000153086	351	38.0732
A0A5C5F308	Alpha/beta fold hydrolase	3.29222e+08	1.91483e+06	0.000130172	9.97925e+08	5.80415e+06	0.000436402	7.214e+07	419582	5.70627e-05	0.000207879	0.000201255	1612	171.933
A0A5F0A7H1	Protein translocase subunit SecA	392034420	4.11273e+06	0.000279587	1.2793e+08	1.34208e+06	0.000100908	1.68018e+08	1.76264e+06	0.000239717	0.000206737	9.37938e-05	847	95.3222
A0A5C5F388	Uncharacterized protein	6.33261e+07	6.03337e+06	0.000410154	2.88435e+07	2.74806e+06	0.000206621	0	0	0	0.000205592	0.000205079	96	10.496
A0A5F0A807	Uncharacterized protein	3.06731e+06	99429.7	6.75933e-06	1.04649e+08	3.3923e+06	0.00025506	8.02075e+07	2.6e+06	0.000353598	0.000205139	0.000178727	288	30.849
A0A5F0A9F6	Phenylalanine--tRNA ligase beta subunit	7.01419e+07	780031	5.30273e-05	3.25298e+08	3.61756e+06	0.000271997	1.91479e+08	2.12939e+06	0.000289594	0.000204873	0.000131796	836	89.9219
A0A5F0A8J5	Urease accessory protein UreG	0	0	0	2.34339e+08	5.26662e+06	0.000395986	7.14003e+07	1.60468e+06	0.000218234	0.00020474	0.000198338	419	44.4951
A0A5C5F6I9	6-phosphogluconolactonase	1.49194e+08	5.99542e+06	0.000407574	6.09052e+06	244750	1.84023e-05	3.41499e+07	1.37233e+06	0.000186635	0.000204204	0.00019518	236	24.8847
A0A5C5F3R5	Iron-sulfur cluster-binding protein	2.44513e+08	4.3955e+06	0.00029881	2.21264e+08	3.97756e+06	0.000299065	4.68219e+06	84169.4	1.14469e-05	0.000203107	0.000165983	531	55.6281
A0A5C5F4P2	ROK family protein	500421021	8.87598e+06	0.000603398	0	0	0	0	0	0	0.000201133	0.000348372	520	56.3793
A0A5C5EXT5	Phosphoribosylformylglycinamidine synthase subunit PurL	1.24616e+08	4.7438e+06	0.000322488	8.7446e+07	3.32884e+06	0.000250289	5.87109e+06	223497	3.03953e-05	0.000201057	0.000152143	244	26.2692
A0A5F0A3A2	Phosphoribosylaminoimidazole-succinocarboxamide synthase	4.67979e+07	592811	4.02999e-05	3.77294e+08	4.77936e+06	0.00035935	1.13886e+08	1.44265e+06	0.000196199	0.000198616	0.000159539	717	78.9424
A0A5F0AAP6	Uncharacterized protein	1.63572e+08	4.39612e+06	0.000298852	0	0	0	80726594	2.16958e+06	0.000295061	0.000197971	0.000171458	329	37.2084
A0A5C5F3H3	Glycoside hydrolase family 15 protein	1.25242e+08	4.1517e+06	0.000282237	4.16545e+07	1.38082e+06	0.000103821	4.5456e+07	1.50683e+06	0.000204928	0.000196995	8.9472e-05	280	30.1665
A0A5F0A5C0	D-inositol-3-phosphate glycosyltransferase	2.31205e+08	6.5837e+06	0.000447566	5.22959e+07	1.48916e+06	0.000111967	8.0172e+06	228294	3.10478e-05	0.00019686	0.000220855	341	35.1178
A0A0E3H607	DNA-directed RNA polymerase subunit omega	68595496	2.28058e+06	0.000155036	1.5908e+08	5.28891e+06	0.000397663	7.683e+06	255435	3.47389e-05	0.000195813	0.000184866	281	30.0781
A0A5F0AAV3	Deoxyguanosinetriphosphate triphosphohydrolase-like protein	2.51787e+07	2.11599e+06	0.000143847	3.02017e+07	2.53811e+06	0.000190836	2.12093e+07	1.7824e+06	0.000242404	0.000192362	4.92964e-05	101	11.8993
A0A5F0A711	4-hydroxy-tetrahydrodipicolinate synthase	4.637e+07	2.53675e+06	0.00017245	2.87793e+07	1.57442e+06	0.000118377	3.74081e+07	2.04647e+06	0.000278318	0.000189715	8.13558e-05	167	18.2793
A0A5C5F4U3	Enoyl-CoA hydratase/isomerase family protein	5.88984e+07	1.05307e+06	7.15885e-05	2.49463e+08	4.46024e+06	0.000335357	6.43782e+07	1.15104e+06	0.000156541	0.000187829	0.000134639	525	55.9303
A0A5C5EYD5	UPF0678 fatty acid-binding protein-like protein EU802_10750	9.6016e+06	254688	1.7314e-05	1.10592e+08	2.93352e+06	0.000220565	8.96129e+07	2.37704e+06	0.000323275	0.000187051	0.000155709	351	37.6994
A0A5F0A6Z0	Uroporphyrinogen-III C-methyltransferase	0	0	0	2.55858e+08	7.35253e+06	0.000552822	0	0	0	0.000184274	0.000319172	333	34.7987
A0A5C5EXF2	Phosphoglucosamine mutase	6.33631e+07	1.05858e+06	7.1963e-05	1.68752e+08	2.81926e+06	0.000211974	1.18272e+08	1.97591e+06	0.000268721	0.000184219	0.000101273	531	59.857
A0A5F0A8N8	Imidazole glycerol phosphate synthase subunit HisH	76645634	1.66278e+06	0.000113038	4.54573e+07	986171	7.41482e-05	1.23122e+08	2.67106e+06	0.000363261	0.000183482	0.000156902	423	46.0948
A0A5F0A9M9	Formate-dependent phosphoribosylglycinamide formyltransferase	1.67265e+08	4.73369e+06	0.000321801	6.50505e+07	1.84096e+06	0.000138418	2.31876e+07	656222	8.92455e-05	0.000183155	0.000122562	330	35.3351
A0A5F0ABN9	FAD-dependent oxidoreductase	2.52162e+08	4.67506e+06	0.000317815	5.25099e+07	973528	7.31976e-05	6.17071e+07	1.14404e+06	0.000155589	0.0001822	0.000124461	494	53.9378
A0A5F0A9A3	Dipeptide/oligopeptide/nickel ABC transporter permease/ATP-binding protein	1.15325e+08	3.2427e+06	0.000220442	1.07082e+08	3.01094e+06	0.000226387	2.55865e+07	719442	9.78434e-05	0.000181557	7.25594e-05	320	35.5644
A0A5F0AAU8	Methionine ABC transporter substrate-binding protein	4.01147e+07	1.73322e+06	0.000117826	7.73918e+07	3.34383e+06	0.000251416	2.97668e+07	1.28612e+06	0.000174911	0.000181384	6.70298e-05	206	23.1447
A0A5C5EY60	DUF1542 domain-containing protein	5.16561e+07	1.86403e+06	0.000126719	8.64894e+07	3.121e+06	0.000234662	3.6351e+07	1.31174e+06	0.000178395	0.000179925	5.39879e-05	260	27.7121
A0A5F0A3V4	Nicotinate phosphoribosyltransferase	8.58617e+06	110700	7.52549e-06	4.31753e+08	5.56651e+06	0.000418534	6.40992e+07	826419	0.000112392	0.000179484	0.000213561	698	77.5626
A0A5F0A3M6	ATP-dependent Clp protease ATP-binding subunit	1.09533e+08	1.19827e+06	8.14595e-05	4.34317e+08	4.75134e+06	0.000357243	6.70439e+07	733447	9.97481e-05	0.000179484	0.000154216	802	91.4093
A0A5C5F0R0	Ferredoxin reductase	6.13665e+06	273916	1.86211e-05	5.49336e+07	2.45202e+06	0.000184363	54861260	2.44879e+06	0.000333033	0.000178672	0.000157283	205	22.4034
A0A5C5F7G4	NAD(P)/FAD-dependent oxidoreductase	2.8225e+08	6.75272e+06	0.000459057	1.56091e+07	373441	2.80783e-05	1.48756e+07	355894	4.84012e-05	0.000178512	0.000243171	376	41.798
A0A5C5F434	Long-chain fatty acid--CoA ligase	7.53269e+07	2.77253e+06	0.000188479	1.13684e+08	4.18431e+06	0.00031461	6.28917e+06	231483	3.14815e-05	0.00017819	0.000141844	257	27.169
A0A5F0AEF3	Signal recognition particle protein	8.0183e+07	2.58432e+06	0.000175684	9.18773e+07	2.96123e+06	0.000222649	3.08973e+07	995829	0.000135432	0.000177922	4.36516e-05	278	31.0267
A0A5F0A941	Uncharacterized protein	76986488	2.14846e+06	0.000146054	1.51662e+08	4.23242e+06	0.000318227	1.79267e+07	500278	6.80373e-05	0.00017744	0.000128014	341	35.8334
A0A5F0A8H3	Glycerol kinase	167407324	2.97311e+06	0.000202115	1.76487e+08	3.13436e+06	0.000235666	3.82526e+07	679357	9.23918e-05	0.000176724	7.4936e-05	508	56.3071
A0A5F0A6M9	o-succinylbenzoate synthase	0	0	0	0	0	0	1.29426e+08	3.89741e+06	0.000530043	0.000176681	0.000306021	309	33.2083
A0A0M4LC34	GAF domain-containing protein	1.3538e+08	4.29503e+06	0.00029198	2.83212e+07	898512	6.75573e-05	3.87469e+07	1.22927e+06	0.00016718	0.000175572	0.000112446	297	31.5202
A0A0E3N889	MutT/NUDIX family protein	207585880	4.98389e+06	0.000338809	1.88868e+07	453450	3.4094e-05	4.69852e+07	1.12806e+06	0.000153415	0.000175439	0.000153547	376	41.6514
A0A5F0A7A8	Class I SAM-dependent methyltransferase	2.22762e+08	6.9204e+06	0.000470455	0	0	0	1.29174e+07	401296	5.45758e-05	0.00017501	0.000257314	288	32.1891
A0A5C5F0N4	AMP-binding protein	1.03844e+08	2.66845e+06	0.000181404	9.86525e+07	2.53504e+06	0.000190605	4.23573e+07	1.08844e+06	0.000148027	0.000173345	2.24036e-05	360	38.9155
A0A5C5F4X1	Histidine--tRNA ligase	3.79732e+07	819877	5.5736e-05	9.31422e+07	2.01103e+06	0.000151205	1.06355e+08	2.2963e+06	0.000312294	0.000173078	0.00012967	423	46.3158
A0A5C5F5F6	PAC2 family protein	0	0	0	5.6662e+07	4.54278e+06	0.000341562	15743617	1.26222e+06	0.00017166	0.000171074	0.000170782	108	12.473
A0A5C5F6H0	Uncharacterized protein	0	0	0	0	0	0	3.35086e+07	3.72833e+06	0.000507049	0.000169016	0.000292745	82	8.98754
A0A5C5F592	UTP--glucose-1-phosphate uridylyltransferase	1.0492e+08	3.10365e+06	0.000210989	3.63538e+06	107538	8.0856e-06	6.93533e+07	2.05154e+06	0.000279008	0.000166027	0.000140946	313	33.8054
A0A5C5F3Y4	PTS beta-glucoside transporter subunit EIIBCA	9.04246e+07	2.71543e+06	0.000184598	5.17552e+07	1.5542e+06	0.000116857	4.77216e+07	1.43307e+06	0.000194896	0.00016545	4.23969e-05	299	33.3002
A0A5C5F4A4	3-isopropylmalate dehydrogenase	899108	31365.8	2.13228e-06	148568674	5.18289e+06	0.000389691	1.96009e+07	683785	9.2994e-05	0.000161606	0.000202685	275	28.6652
A0A0E3N782	Peptidyl-prolyl cis-trans isomerase	1.45577e+07	142613	9.69495e-06	2.05376e+08	2.01194e+06	0.000151274	2.41566e+08	2.36647e+06	0.000321837	0.000160935	0.000156295	918	102.079
A0A5F0A6J8	Response regulator transcription factor	0	0	0	0	0	0	3.78653e+07	3.53507e+06	0.000480766	0.000160255	0.00027757	103	10.7113
A0A0E3N5L7	RNA polymerase sigma factor	161268048	6.95159e+06	0.000472576	2.03464e+06	87704.9	6.59435e-06	0	0	0	0.000159723	0.000270958	207	23.1987
A0A5C5F4U0	Hydrolase	9.82976e+07	5.60681e+06	0.000381157	0	0	0	1.25915e+07	718211	9.76759e-05	0.000159611	0.000197982	162	17.5318
A0A5F0A4F6	Uncharacterized protein	1.23882e+08	3.53865e+06	0.000240561	9.81443e+07	2.80347e+06	0.000210787	6.33664e+06	181005	2.46165e-05	0.000158655	0.000117031	323	35.0081
A0A5F0A3L4	Pantoate--beta-alanine ligase	4.29614e+07	1.59291e+06	0.000108287	5.71883e+07	2.12041e+06	0.000159429	4.11084e+07	1.52421e+06	0.00020729	0.000158336	4.95104e-05	250	26.9704
A0A5F0A8U1	Phage tail protein	2.06259e+08	5.80047e+06	0.000394321	3.72377e+07	1.04721e+06	7.87374e-05	0	0	0	0.000157686	0.000208679	335	35.5591
A0A5C5F090	Penicillin-binding protein	1.11102e+08	3.54912e+06	0.000241273	6.78771e+07	2.16832e+06	0.000163031	1.52126e+07	485964	6.60905e-05	0.000156798	8.77572e-05	298	31.3041
A0A5C5F5A8	4-alpha-glucanotransferase	8.59065e+07	3.48925e+06	0.000237203	7.12888e+07	2.89553e+06	0.000217709	2.60901e+06	105970	1.44118e-05	0.000156441	0.000123387	222	24.6203
A0A5F0A3N8	Cysteine--tRNA ligase	2.34475e+08	3.47991e+06	0.000236568	1.59064e+08	2.36071e+06	0.000177497	2.69672e+07	400227	5.44304e-05	0.000156165	9.29235e-05	624	67.3797
A0A5C5F0M6	Fumarate reductase/succinate dehydrogenase flavoprotein subunit	1.00624e+08	2.95292e+06	0.000200742	1.20948e+08	3.54937e+06	0.00026687	0	0	0	0.000155871	0.000138978	318	34.0759
A0A5C5F6X3	Cell division protein SepF	1.03062e+08	1.58008e+06	0.000107416	139453792	2.13802e+06	0.000160754	9.52532e+07	1.46037e+06	0.000198608	0.000155593	4.58148e-05	613	65.2255
A0A5F0AA66	Class I SAM-dependent methyltransferase	4.38061e+07	1.14431e+06	7.77911e-05	1.27791e+08	3.33818e+06	0.000250991	3.86375e+07	1.00929e+06	0.000137263	0.000155348	8.80049e-05	348	38.2818
A0A0M5KT27	Cytochrome bc1 complex cytochrome c subunit	0	0	0	2.22728e+07	2.06338e+06	0.000155141	2.46705e+07	2.28551e+06	0.000310827	0.000155323	0.000155413	98	10.7943
A0A5C5F672	Aminotransferase	3.66618e+07	1.91589e+06	0.000130244	5.96572e+07	3.11759e+06	0.000234405	1.34242e+07	701524	9.54065e-05	0.000153352	7.23231e-05	173	19.1357
A0A5F0AAM0	S9 family peptidase	2.81872e+08	5.95427e+06	0.000404777	2.30314e+07	486517	3.65802e-05	6.49516e+06	137204	1.86596e-05	0.000153339	0.000217936	428	47.3394
A0A5C5F039	Autonomous glycyl radical cofactor GrcA	8.73231e+07	3.66222e+06	0.000248961	0	0	0	3.6561e+07	1.53332e+06	0.00020853	0.000152497	0.000133605	229	23.8443
A0A5F0A5W4	N-acetyltransferase family protein	3.09631e+06	102700	6.98165e-06	0	0	0	99688101	3.30651e+06	0.000449682	0.000152221	0.000257632	281	30.149
A0A5F0A8S8	30S ribosomal protein S2	1.29301e+07	408630	2.77791e-05	1.01537e+08	3.20886e+06	0.000241268	4.36147e+07	1.37835e+06	0.000187455	0.000152167	0.000111033	301	31.6426
A0A0E3N7I0	Lactate utilization protein C	2.87116e+07	296669	2.01679e-05	4.52332e+08	4.67382e+06	0.000351415	5.58935e+07	577532	7.85437e-05	0.000150042	0.00017682	878	96.7799
A0A5F0AB67	TetR family transcriptional regulator	1.56181e+08	4.26272e+06	0.000289784	5.59279e+07	1.52646e+06	0.000114772	1.18415e+07	323196	4.39543e-05	0.000149503	0.000126542	351	36.6389
A0A5F0ACP7	Formate acetyltransferase	3.51348e+07	1.69255e+06	0.000115061	4.62321e+07	2.22714e+06	0.000167454	2.49855e+07	1.20363e+06	0.000163693	0.000148736	2.92238e-05	186	20.7585
A0A0E3H5Q3	Glutaredoxin	1.82108e+07	580533	3.94652e-05	7873295	250989	1.88713e-05	8.92613e+07	2.84552e+06	0.000386987	0.000148441	0.000206843	294	31.3691
A0A5C5F383	UPF0371 protein EU802_05755	1.95915e+08	4.86479e+06	0.000330713	2.36946e+07	588363	4.42378e-05	2.01239e+07	499700	6.79587e-05	0.000147637	0.000158992	380	40.272
A0A5F0A983	Coenzyme A biosynthesis bifunctional protein CoaBC	4.55415e+07	3.48838e+06	0.000237143	17961443	1.37581e+06	0.000103444	9.56223e+06	732446	9.96119e-05	0.000146733	7.8321e-05	118	13.0552
A0A5C5F2T5	Decaprenylphospho-beta-D-erythro-pentofuranosid-2-ulose 2-reductase	1.83635e+08	3.14949e+06	0.000214105	1.1858e+08	2.03373e+06	0.000152912	2.91765e+07	500400	6.80538e-05	0.000145024	7.33445e-05	554	58.3064
A0A5F0A7H2	ABC transporter ATP-binding protein	5.40744e+07	6.39462e+06	0.000434712	0	0	0	0	0	0	0.000144904	0.000250981	77	8.45624
A0A5C5F3K0	Glycogen synthase	1.4729e+08	4.07006e+06	0.000276686	1.87794e+07	518930	3.90173e-05	3.04152e+07	840464	0.000114302	0.000143335	0.000121465	339	36.1886
A0A5C5F1I9	Deoxyribose-phosphate aldolase	0	0	0	141947610	3.98519e+06	0.000299638	3.41146e+07	957769	0.000130256	0.000143298	0.000150244	330	35.6188
A0A5C5F6B9	1-deoxy-D-xylulose-5-phosphate synthase	1.03314e+08	2.23669e+06	0.000152052	1.30422e+08	2.82355e+06	0.000212297	2.22475e+07	481643	6.55029e-05	0.000143284	7.37888e-05	419	46.1908
A0A5C5F466	Pyridoxal kinase PdxY	6.76562e+07	3.31355e+06	0.000225258	1.23118e+07	602985	4.53372e-05	2.31806e+07	1.1353e+06	0.0001544	0.000141665	9.06341e-05	188	20.418
A0A5C5EZW8	Thioredoxin-like_fold domain-containing protein	1.30501e+08	6.21044e+06	0.000422192	676299	32184.6	2.41989e-06	0	0	0	0.000141537	0.000243057	204	21.0132
A0A0E3H5Q5	Chorismate mutase	7.14036e+07	2.6666e+06	0.000181278	0	0	0	4.77546e+07	1.78342e+06	0.000242543	0.000141274	0.000126123	253	26.777
A0A5C5F1E4	Aminotransferase class V-fold PLP-dependent enzyme	6865776	277776	1.88835e-05	7.43516e+07	3.00813e+06	0.000226175	3.16545e+07	1.28068e+06	0.000174171	0.000139743	0.000107849	227	24.7169
A0A5F0AAI6	Response regulator transcription factor	0	0	0	1.0532e+08	5.0405e+06	0.000378985	6.01033e+06	287647	3.91197e-05	0.000139368	0.000208434	192	20.8948
A0A5C5F6P8	3-dehydroquinate synthase	6.46772e+07	3.10148e+06	0.000210842	3.9715e+07	1.90446e+06	0.000143192	9.60125e+06	460411	6.26154e-05	0.000138883	7.4207e-05	191	20.8537
A0A5F0AAD0	VOC family protein	0	0	0	3.86138e+07	2.90835e+06	0.000218673	1.85727e+07	1.39887e+06	0.000190245	0.000136306	0.000118897	123	13.2769
A0A5C5F409	Chaperone protein DnaJ	2.78595e+06	121647	8.26969e-06	7.10769e+07	3.10353e+06	0.000233348	2.72693e+07	1.1907e+06	0.000161934	0.000134517	0.000115017	213	22.9019
A0A5F0ADZ6	AAA family ATPase	4.88639e+07	2.61235e+06	0.00017759	4.46727e+07	2.38828e+06	0.00017957	5.75725e+06	307792	4.18594e-05	0.000133006	7.89418e-05	175	18.705
A0A5C5EZG8	SsrA-binding protein	0	0	0	1.04811e+08	5.28541e+06	0.000397399	0	0	0	0.000132466	0.000229438	190	19.8303
A0A5F0A9R4	Bifunctional folylpolyglutamate synthase/dihydrofolate synthase	7.48699e+07	2.37516e+06	0.000161466	8.29445e+07	2.63132e+06	0.000197843	8.67387e+06	275168	3.74226e-05	0.000132244	8.4108e-05	286	31.522
A0A5F0A3N4	Uncharacterized protein	1.34912e+08	2.29616e+06	0.000156095	1.50541e+08	2.56216e+06	0.000192643	2.07278e+07	352781	4.79778e-05	0.000132239	7.52255e-05	543	58.7554
A0A5F0A304	Universal stress protein	1.02364e+06	35902.3	2.44067e-06	2.63167e+07	923015	6.93996e-05	6.80902e+07	2.38815e+06	0.000324786	0.000132209	0.000170104	267	28.5117
A0A5F0AE76	Class I SAM-dependent RNA methyltransferase	9.24392e+07	2.05447e+06	0.000139665	1.12988e+08	2.51118e+06	0.00018881	2.23284e+07	496252	6.74897e-05	0.000131988	6.10235e-05	424	44.9942
A0A5C5F4G9	Uncharacterized protein	7.8382e+07	1.99764e+06	0.000135801	57987303	1.47786e+06	0.000111117	4.16396e+07	1.06122e+06	0.000144325	0.000130414	1.72469e-05	358	39.2374
A0A5F0ADP8	Succinyltransferase	1.88629e+07	734383	4.99241e-05	1.15936e+08	4.51368e+06	0.000339374	0	0	0	0.000129766	0.000183234	235	25.6854
A0A5F0A7L7	M18 family aminopeptidase (EC 3.4.11.-)	1.10711e+07	220744	1.50064e-05	1.59955e+08	3.18931e+06	0.000239798	4.89531e+07	976064	0.000132744	0.000129183	0.000112438	462	50.1536
A0A5C5EZJ4	Ferritin	8.49497e+06	242999	1.65193e-05	3.95639e+07	1.13173e+06	8.50924e-05	7.23593e+07	2.06984e+06	0.000281497	0.000127703	0.000137532	326	34.9588
A0A5C5F7P2	Glucose-6-phosphate 1-dehydrogenase	115482531	1.39911e+06	9.51129e-05	2.05286e+08	2.48712e+06	0.000187001	6.12768e+07	742390	0.000100964	0.000127693	5.14459e-05	732	82.54
A0A5C5F4J2	LuxR family transcriptional regulator	0	0	0	7.55965e+07	5.08214e+06	0.000382116	0	0	0	0.000127372	0.000220615	133	14.8749
A0A5C5F0C6	LacI family DNA-binding transcriptional regulator	1.41061e+08	5.60904e+06	0.000381308	0	0	0	0	0	0	0.000127103	0.000220148	232	25.1489
A0A5F0A9X6	Chaperone protein DnaJ	0	0	0	1.03304e+08	2.37448e+06	0.000178533	6.44229e+07	1.48078e+06	0.000201384	0.000126639	0.000110266	393	43.5061
A0A5C5EXE9	tRNA pseudouridine synthase A	1.00528e+07	257121	1.74793e-05	1.63637e+08	4.18534e+06	0.000314687	1.35606e+07	346840	4.71698e-05	0.000126445	0.000163697	348	39.0977
A0A5F0AAU6	2-succinyl-5-enolpyruvyl-6-hydroxy-3-cyclohexene-1-carboxylate synthase	2.68954e+07	476875	3.24185e-05	188501248	3.34227e+06	0.000251299	3.88778e+07	689334	9.37486e-05	0.000125822	0.00011291	537	56.3991
A0A5F0A3G0	Ribosomal silencing factor RsfS	42612311	858372	5.83529e-05	9.16405e+07	1.84598e+06	0.000138796	6.49988e+07	1.30932e+06	0.000178066	0.000125072	6.10252e-05	467	49.6432
A0A5C5F5Q6	DoxX family protein	7.90671e+06	152769	1.03854e-05	1.63825e+08	3.16534e+06	0.000237996	4.7758e+07	922753	0.000125493	0.000124625	0.000113808	476	51.756
A0A5C5F400	Succinyldiaminopimelate transaminase	1.14944e+08	2.95151e+06	0.000200646	5.87279e+07	1.508e+06	0.000113384	1.68758e+07	433335	5.89331e-05	0.000124321	7.14869e-05	364	38.9441
A0A0E3KTE7	Ion channel protein	83000061	3.61392e+06	0.000245678	4.95485e+06	215740	1.6221e-05	1.85079e+07	805856	0.000109596	0.000123832	0.000115389	216	22.9667
A0A5F0A681	DNA helicase	36067317	2.40359e+06	0.000163398	3.90567e+07	2.6028e+06	0.0001957	1.3181e+06	87840.5	1.19462e-05	0.000123681	9.8104e-05	130	15.0056
A0A5C5F3G7	Mycothiol S-conjugate amidase	2.86762e+08	3.57963e+06	0.000243347	838694	10469.4	7.87169e-07	7.18815e+07	897291	0.000122031	0.000122055	0.00012128	735	80.1095
A0A5C5F001	TetR/AcrR family transcriptional regulator	9.00801e+07	1.18581e+06	8.06124e-05	249334540	3.28222e+06	0.000246784	2.02912e+07	267112	3.63269e-05	0.000121241	0.000110955	694	75.9651
A0A5C5F0G3	UDP-N-acetylenolpyruvoylglucosamine reductase	25393405	1.44773e+06	9.84183e-05	6.14164e+07	3.50148e+06	0.000263269	0	0	0	0.000120563	0.000133024	151	17.5401
A0A5C5F6E0	Preprotein translocase subunit YajC	0	0	0	9.36997e+07	4.78695e+06	0.000359921	0	0	0	0.000119974	0.0002078	190	19.574
A0A5F0A8K5	sn-glycerol-3-phosphate ABC transporter ATP-binding protein UgpC	1.45128e+07	462499	3.14411e-05	6.13984e+07	1.95667e+06	0.000147118	4.11707e+07	1.31204e+06	0.000178436	0.000118998	7.74269e-05	282	31.3791
A0A5F0ABE5	VWA domain-containing protein	4.15635e+06	309891	2.10667e-05	2.88176e+07	2.14859e+06	0.000161548	1.70875e+07	1.27401e+06	0.000173265	0.000118627	8.46922e-05	128	13.4123
A0A5C5EZC2	Elongation factor 4	1.40882e+08	4.31534e+06	0.000293361	4.13791e+06	126748	9.52992e-06	1.23186e+07	377331	5.13166e-05	0.000118069	0.000153238	310	32.6467
A0A5F0A6Q6	DNA polymerase III subunit epsilon	2.11399e+08	4.14622e+06	0.000281864	4.7499e+07	931609	7.00458e-05	0	0	0	0.000117303	0.000146754	476	50.986
A0A5F0AET9	Riboflavin synthase	1.46943e+08	3.53751e+06	0.000240483	5.00472e+07	1.20484e+06	9.05891e-05	5.48998e+06	132166	1.79744e-05	0.000116349	0.000113469	396	41.5386
A0A5C5EZN2	Nucleoside triphosphate pyrophosphatase	64782385	5.12074e+06	0.000348113	0	0	0	0	0	0	0.000116038	0.000200983	117	12.651
A0A5F0ABI4	1,4-dihydroxy-2-naphthoyl-CoA synthase )	1.24739e+08	2.10393e+06	0.000143027	5.58157e+07	941420	7.07834e-05	5.82817e+07	983013	0.000133689	0.000115833	3.92925e-05	544	59.2889
A0A5C5F3R1	2-C-methyl-D-erythritol 4-phosphate cytidylyltransferase	9.89253e+07	5.10011e+06	0.00034671	0	0	0	0	0	0	0.00011557	0.000200173	176	19.3967
A0A5C5F4E9	Uncharacterized protein	8.9291e+07	2.77419e+06	0.000188592	5.0209e+07	1.55995e+06	0.000117289	8.61894e+06	267782	3.64181e-05	0.0001141	7.61371e-05	292	32.1864
A0A5C5F0C2	Thioredoxin-dependent thiol peroxidase	1.89434e+08	2.77677e+06	0.000188767	1.82128e+06	26696.8	2.00728e-06	7.58438e+07	1.11173e+06	0.000151195	0.00011399	9.87824e-05	608	68.2212
A0A5F0ACP1	Protein RecA	1.03953e+08	2.51453e+06	0.00017094	5.10578e+07	1.23505e+06	9.28607e-05	2.35671e+07	570068	7.75286e-05	0.000113777	5.00954e-05	359	41.3408
A0A5F0A727	SUF system NifU family Fe-S cluster assembly protein	37609179	2.31316e+06	0.000157251	3.16904e+07	1.94912e+06	0.000146551	4.34018e+06	266943	3.6304e-05	0.000113368	6.69538e-05	149	16.2588
A0A5C5F5X1	Riboflavin biosynthesis protein	1.90787e+07	1.06973e+06	7.2721e-05	53922474	3.02338e+06	0.000227322	5.10708e+06	286349	3.89431e-05	0.000112995	0.00010044	163	17.8352
A0A5C5F330	D-alanyl-D-alanine carboxypeptidase/D-alanyl-D-alanine-endopeptidase	8.60411e+07	3.67775e+06	0.000250017	2.18983e+07	936026	7.03779e-05	3.19664e+06	136638	1.85826e-05	0.000112993	0.00012146	223	23.395
A0A5C5F7G0	L-serine dehydratase	0	0	0	1.10556e+08	1.56723e+06	0.000117837	1.13582e+08	1.61013e+06	0.000218976	0.000112271	0.000109594	664	70.5421
A0A5F0AAF8	ATP synthase subunit delta	2.63306e+07	242675	1.64973e-05	2.34743e+08	2.1635e+06	0.000162669	1.25547e+08	1.1571e+06	0.000157364	0.000112177	8.29035e-05	981	108.501
A0A5C5F3M1	Glycoside hydrolase family 32 protein	0	0	0	1.95264e+08	2.96225e+06	0.000222725	5.49336e+07	833368	0.000113337	0.000112021	0.000111368	622	65.9176
A0A5F0AAB0	Uncharacterized protein	0	0	0	1.50714e+06	50838.1	3.82241e-06	7.20526e+07	2.43045e+06	0.000330538	0.000111453	0.000189742	273	29.6458
A0A5F0A1Z7	Glutamine amidotransferase	367330184	3.09602e+06	0.000210471	0	0	0	1.07154e+08	903146	0.000122827	0.000111099	0.000105724	1074	118.646
A0A5C5F4R0	UDP-N-acetylmuramate--L-alanine ligase	7.98572e+07	1.06516e+06	7.24103e-05	5.89732e+07	786599	5.91428e-05	1.08366e+08	1.44541e+06	0.000196574	0.000109376	7.58066e-05	681	74.9724
A0A5F0A6T8	Cytokinin riboside 5'-monophosphate phosphoribohydrolase	1.20806e+08	3.4822e+06	0.000236723	13554648	390710	2.93767e-05	1.55781e+07	449036	6.10685e-05	0.000109056	0.000111693	327	34.6924
A0A5C5F007	Uncharacterized protein	4.49868e+07	2.50343e+06	0.000170186	3.7144e+07	2.06699e+06	0.000155413	0	0	0	0.000108533	9.42821e-05	168	17.9701
A0A0E3KL06	HPr family phosphocarrier protein	4.11811e+07	848715	5.76964e-05	1.08094e+08	2.22775e+06	0.0001675	3.57292e+07	736355	0.000100144	0.000108447	5.53708e-05	453	48.5217
A0A0M4L4Z1	Glutamine synthetase	1.61977e+07	420601	2.85929e-05	5.69238e+06	147812	1.11137e-05	7.9696e+07	2.06944e+06	0.000281441	0.000107049	0.000151281	362	38.5109
A0A5C5EZ57	Adenosine deaminase	0	0	0	7.58228e+07	4.03412e+06	0.000303317	2.14141e+06	113933	1.54947e-05	0.000106271	0.000170823	175	18.7954
A0A5F0AD58	Big_8 domain-containing protein	84153307	1.89724e+06	0.000128976	8.35876e+07	1.88448e+06	0.00014169	1.48099e+07	333889	4.54086e-05	0.000105358	5.23058e-05	418	44.3557
A0A5C5F3X0	tRNA-specific 2-thiouridylase MnmA	4.18331e+07	1.3787e+06	9.37255e-05	8.89672e+07	2.93211e+06	0.00022046	0	0	0	0.000104728	0.000110641	283	30.3423
A0A5C5F7H0	Endolytic murein transglycosylase	2.97112e+07	1.1791e+06	8.01563e-05	6.28709e+07	2.49505e+06	0.000187598	8546559	339173	4.61271e-05	0.000104627	7.38416e-05	234	25.1983
A0A5C5EZD3	ABC transporter substrate-binding protein	7.34713e+07	2.52163e+06	0.000171423	0	0	0	3.05055e+07	1.04699e+06	0.000142389	0.000104604	9.17455e-05	255	29.1365
A0A5F0A7P0	Probable malate:quinone oxidoreductase	1.30703e+08	3.39013e+06	0.000230464	3.10367e+07	805019	6.05278e-05	6.32925e+06	164166	2.23264e-05	0.000104439	0.000110799	359	38.5539
A0A5C5F371	GatB/YqeY domain-containing protein	87896.5	5138.95	3.49351e-07	6.66257e+07	3.89534e+06	0.000292883	2.33602e+06	136578	1.85745e-05	0.000103935	0.000163887	153	17.104
A0A5C5F2Y4	Urease accessory protein UreD	3.589e+07	885808	6.02181e-05	7.22364e+07	1.78288e+06	0.000134051	3.46423e+07	855014	0.000116281	0.000103517	3.8536e-05	380	40.5167
A0A0E3N4Q9	DUF2469 family protein	0	0	0	8.01059e+07	3.89985e+06	0.000293222	2.48027e+06	120749	1.64217e-05	0.000103215	0.000164756	187	20.5407
A0A5F0A5G6	Arginine repressor	4.74892e+07	1.02547e+06	6.97123e-05	2.45508e+07	530144	3.98604e-05	6.76614e+07	1.46106e+06	0.000198703	0.000102758	8.442e-05	434	46.3098
A0A5F0A8D4	Pup--protein ligase	106663855	3.7096e+06	0.000252182	2.01645e+07	701289	5.27285e-05	0	0	0	0.000101637	0.000133015	268	28.7534
A0A5C5EYP6	Probable nicotinate-nucleotide adenylyltransferase	3.98843e+06	324406	2.20534e-05	39458575	3.20943e+06	0.000241311	3.72177e+06	302716	4.11691e-05	0.000101511	0.000121447	111	12.2946
A0A0E3N6V1	50S ribosomal protein L11	3.34023e+06	163761	1.11326e-05	6.39513e+07	3.13532e+06	0.000235739	8.57443e+06	420377	5.71708e-05	0.000101347	0.000118641	190	20.397
A0A5C5EZQ5	Putative tRNA (cytidine(34)-2'-O)-methyltransferase	0	0	0	7.39113e+06	364008	2.7369e-05	4.08839e+07	2.0135e+06	0.000273834	0.000100401	0.00015082	184	20.3049
A0A5F0A8B3	Methylmalonyl-CoA carboxytransferase subunit 5S	232637048	3.12314e+06	0.000212314	2.69818e+06	36223	2.72353e-06	4.7057e+07	631738	8.59157e-05	0.000100318	0.000105535	678	74.4881
A0A5F0A625	DUF1727 domain-containing protein	80975641	2.05727e+06	0.000139855	7.85389e+07	1.99536e+06	0.000150027	2.93452e+06	74554.5	1.01393e-05	0.000100007	7.79939e-05	358	39.3607
A0A5C5F406	UvrABC system protein A	2.71633e+07	1.01223e+06	6.88122e-05	6.1344e+07	2.28595e+06	0.000171876	1.14463e+07	426540	5.8009e-05	9.95657e-05	6.28551e-05	249	26.8352
A0A5C5EYG8	MBL fold metallo-hydrolase	2.41777e+08	3.55887e+06	0.000241936	1.68107e+07	247448	1.86051e-05	1.88419e+07	277346	3.77188e-05	9.94199e-05	0.000123792	639	67.9363
A0A5F0A2L7	Class I SAM-dependent methyltransferase	0	0	0	1.18188e+08	3.23569e+06	0.000243285	1.47061e+07	402618	5.47556e-05	9.93468e-05	0.000127625	341	36.5263
A0A5C5F564	Methylmalonyl-CoA mutase	4.43353e+07	1.77013e+06	0.000120335	3.38424e+07	1.35119e+06	0.000101593	1.35914e+07	542649	7.37997e-05	9.85762e-05	2.34141e-05	225	25.0463
A0A5F0A9L6	CCA tRNA nucleotidyltransferase	18243577	936099	6.36369e-05	3.67643e+07	1.88642e+06	0.000141836	1.2217e+07	626866	8.52531e-05	9.69087e-05	4.03815e-05	178	19.4889
A0A5C5F567	Peptide chain release factor 1	6.641e+06	111788	7.59948e-06	1.99461e+07	335753	2.52446e-05	1.12223e+08	1.88906e+06	0.00025691	9.65846e-05	0.000139126	546	59.407
A0A5C5F4V0	MarR family transcriptional regulator	2.37209e+07	652983	4.43904e-05	1.07661e+08	2.96367e+06	0.000222832	5.57718e+06	153527	2.08795e-05	9.60341e-05	0.000110438	332	36.327
A0A5C5F0Z6	ATP-dependent Clp protease ATP-binding subunit ClpX	1.11698e+08	2.34224e+06	0.000159228	5.51586e+07	1.15664e+06	8.69652e-05	1.44052e+07	302067	4.10808e-05	9.57579e-05	5.95622e-05	441	47.6888
A0A5C5F1X5	Chromosomal replication initiator protein DnaA	9.25862e+06	529854	3.602e-05	2.49907e+07	1.43017e+06	0.000107532	1.82262e+07	1.04305e+06	0.000141854	9.51351e-05	5.39948e-05	159	17.4739
A0A5C5F417	Glutathione S-transferase family protein	7.25543e+07	1.87057e+06	0.000127163	6.03174e+07	1.55508e+06	0.000116924	1.08842e+07	280613	3.8163e-05	9.40833e-05	4.86983e-05	356	38.7872
A0A5F0AEK2	DUF4439 domain-containing protein	27834410	1.95614e+06	0.00013298	0	0	0	1.56025e+07	1.09651e+06	0.000149124	9.40346e-05	8.18354e-05	132	14.2293
A0A5C5F0X0	Oxidoreductase	1.92002e+07	559031	3.80035e-05	9.98976e+07	2.90861e+06	0.000218692	5.65625e+06	164687	2.23972e-05	9.3031e-05	0.000109105	316	34.3455
A0A5F0ADR9	Uncharacterized protein	1.89136e+07	1.08213e+06	7.35644e-05	4.33139e+07	2.47818e+06	0.000186329	2.447e+06	140004	1.90403e-05	9.29781e-05	8.53175e-05	163	17.4781
A0A5C5F575	Exodeoxyribonuclease III	3.01795e+06	79598.4	5.41118e-06	2.04218e+06	53862.7	4.04983e-06	7.49929e+07	1.97794e+06	0.000268998	9.28196e-05	0.000152576	369	37.9146
A0A5F0A8I2	Low molecular weight phosphotyrosine protein phosphatase	0	0	0	1.7054e+07	2.37134e+06	0.000178296	5.10253e+06	709502	9.64915e-05	9.15959e-05	8.92489e-05	70	7.19171
A0A5F0A6D3	LacI family DNA-binding transcriptional regulator	1.84624e+07	491227	3.33941e-05	1.16068e+08	3.08821e+06	0.000232196	2.04355e+06	54372.6	7.39461e-06	9.09949e-05	0.000122973	354	37.5842
A0A5F0A7C9	Thioredoxin reductase	1.32697e+08	3.5916e+06	0.000244161	1.3404e+07	362796	2.72779e-05	0	0	0	9.04796e-05	0.000133789	345	36.9464
A0A5F0A6T9	Ornithine carbamoyltransferase	4.9331e+07	2.15272e+06	0.000146344	3.54907e+07	1.54875e+06	0.000116448	1.23513e+06	53898.9	7.33019e-06	9.00406e-05	7.31725e-05	225	22.9156
A0A5F0A6F6	HAD family hydrolase	5.13822e+07	1.77249e+06	0.000120495	3.66329e+07	1.26369e+06	9.50146e-05	1.06545e+07	367540	4.99851e-05	8.84984e-05	3.5704e-05	263	28.9887
A0A5C5F1Z6	DUF2993 domain-containing protein	6819116	277814	1.8886e-05	6.24191e+07	2.54298e+06	0.000191202	9.95891e+06	405730	5.51789e-05	8.84222e-05	9.08405e-05	219	24.5456
A0A5C5F3U0	Meth_synt_2 domain-containing protein	2.85536e+07	907682	6.17051e-05	3.88066e+07	1.23361e+06	9.27528e-05	2.53859e+07	806984	0.000109749	8.8069e-05	2.4362e-05	290	31.4577
A0A5C5F4E6	Polyprenyl synthetase family protein	7.71733e+07	3.23424e+06	0.000219867	0	0	0	7.66019e+06	321029	4.36596e-05	8.7842e-05	0.000116402	209	23.8614
A0A5C5F5L5	Cob(I)yrinic acid a,c-diamide adenosyltransferase	783691	16593.1	1.12802e-06	1.05405e+08	2.23174e+06	0.0001678	3.2397e+07	685943	9.32874e-05	8.74052e-05	8.34916e-05	446	47.2299
A0A5F0AC92	N-acetylmuramoyl-L-alanine amidase	12048457	489350	3.32665e-05	3.71872e+07	1.51036e+06	0.000113561	2.06978e+07	840645	0.000114327	8.70515e-05	4.65808e-05	224	24.6214
A0A5F0A3U1	Glycosyltransferase family 2 protein	8.08019e+07	2.3591e+06	0.000160374	201248	5875.67	4.4178e-07	2.52325e+07	736691	0.000100189	8.70016e-05	8.07775e-05	320	34.2511
A0A5F0A762	Inositol monophosphatase	5.65234e+07	1.54963e+06	0.000105345	4.22516e+07	1.15836e+06	8.70947e-05	1.70417e+07	467211	6.35401e-05	8.53267e-05	2.09586e-05	342	36.4754
A0A0E3H5F7	Recombination protein RecR	2.43394e+07	1.01554e+06	6.90375e-05	3.66641e+07	1.52978e+06	0.000115021	1.22327e+07	510402	6.94141e-05	8.44909e-05	2.64407e-05	225	23.9669
A0A5C5F1J7	MBL fold metallo-hydrolase	0	0	0	9.7406e+06	690533	5.19198e-05	2.07094e+07	1.46814e+06	0.000199665	8.38616e-05	0.000103594	133	14.1059
A0A5F0A4N5	ABC transporter substrate-binding protein	45433730	2.52533e+06	0.000171674	10527931	585171	4.39978e-05	4.36227e+06	242467	3.29752e-05	8.28824e-05	7.70932e-05	158	17.9912
A0A5F0A205	GuaB3 family IMP dehydrogenase-related protein	3.47616e+07	478067	3.24995e-05	7.58204e+07	1.04274e+06	7.84013e-05	7.11793e+07	978911	0.000133131	8.13439e-05	5.03802e-05	640	72.7128
A0A5C5EWW7	Exo-alpha-sialidase	109371409	3.56801e+06	0.000242557	0	0	0	0	0	0	8.08523e-05	0.00014004	302	30.6533
A0A5C5F5M8	Bifunctional (P)ppGpp synthetase/guanosine-3',5'-bis(Diphosphate) 3'-pyrophosphohydrolase	0	0	0	5.67959e+07	3.2017e+06	0.00024073	0	0	0	8.02432e-05	0.000138985	156	17.7393
A0A5C5F094	Histidine phosphatase family protein	9.46873e+07	3.37396e+06	0.000229365	4.13818e+06	147455	1.10868e-05	0	0	0	8.01507e-05	0.000129342	264	28.0641
A0A5C5F572	Carbamoyl-phosphate synthase large chain	5.73853e+07	475451	3.23216e-05	2.53884e+08	2.10349e+06	0.000158157	4.38578e+07	363373	4.94183e-05	7.99658e-05	6.82534e-05	1120	120.697
A0A5C5F321	NAD(P)H-quinone oxidoreductase	5.82114e+07	827174	5.62321e-05	54627776	776251	5.83647e-05	6.39891e+07	909273	0.00012366	7.9419e-05	3.83288e-05	644	70.3739
A0A5C5F5G7	DUF3097 domain-containing protein	0	0	0	4.6438e+07	1.79155e+06	0.000134703	1.97039e+07	760166	0.000103382	7.93616e-05	7.04908e-05	251	25.9206
A0A5C5F3N0	Magnesium transporter	9.38264e+07	2.22093e+06	0.000150981	33287381	787933	5.9243e-05	8.27326e+06	195833	2.66331e-05	7.89523e-05	6.44743e-05	398	42.2465
A0A5F0ACX5	TetR/AcrR family transcriptional regulator	0	0	0	4.00271e+06	122430	9.2053e-06	5.40719e+07	1.65389e+06	0.000224928	7.80443e-05	0.000127288	301	32.6937
A0A5F0AB02	Phosphomannomutase/phosphoglucomutase	2.49269e+07	508791	3.45881e-05	8.84649e+07	1.80568e+06	0.000135766	2.26045e+07	461386	6.2748e-05	7.77006e-05	5.22199e-05	459	48.9925
A0A5F0A8X7	Dihydropteroate synthase	2.5818e+08	2.47455e+06	0.000168222	9.03414e+06	86588.5	6.51041e-06	4.26964e+07	409227	5.56544e-05	7.67957e-05	8.29029e-05	954	104.334
A0A5F0A4Z6	RNA polymerase sigma factor	461063	56703.7	3.85477e-06	1.83116e+07	2.25205e+06	0.000169327	3.2482e+06	399479	5.43287e-05	7.58368e-05	8.48069e-05	75	8.13109
A0A5F0A508	NUDIX domain-containing protein	0	0	0	5.22258e+07	2.9972e+06	0.000225354	0	0	0	7.51179e-05	0.000130108	168	17.4248
A0A5F0A9G6	FAA hydrolase family protein	0	0	0	33033665	1.82195e+06	0.000136989	1.17155e+07	646158	8.78768e-05	7.49551e-05	6.94024e-05	164	18.131
A0A5F0A3K7	Dihydrodipicolinate synthase family protein	7.26854e+07	1.87616e+06	0.000127543	3.64994e+07	942126	7.08366e-05	7.1941e+06	185695	2.52543e-05	7.45448e-05	5.12453e-05	351	38.7415
A0A5C5EY81	2-Hacid_dh_C domain-containing protein	4.36671e+07	886466	6.02628e-05	6.95126e+07	1.41114e+06	0.000106101	2.02832e+07	411760	5.59989e-05	7.41209e-05	2.77776e-05	487	49.2597
A0A5C5F0C5	Aminotransferase	1.93911e+07	747602	5.08227e-05	31406389	1.21084e+06	9.10406e-05	1.50949e+07	581968	7.91471e-05	7.36701e-05	2.06608e-05	231	25.9377
A0A0E3N8P3	Urease subunit gamma	1.05745e+07	257668	1.75165e-05	4.9577e+07	1.20803e+06	9.08297e-05	3.39969e+07	828397	0.000112661	7.36691e-05	4.98396e-05	391	41.0394
A0A5C5F686	1,4-alpha-glucan branching enzyme GlgB	7.05799e+07	1.71454e+06	0.000116556	2.49517e+07	606131	4.55738e-05	1.74803e+07	424634	5.77498e-05	7.32932e-05	3.79581e-05	367	41.1656
A0A5C5F514	1D-myo-inositol 2-acetamido-2-deoxy-alpha-D-glucopyranoside deacetylase	1.87271e+07	780017	5.30263e-05	7.78279e+06	324167	2.43734e-05	2.5082e+07	1.04471e+06	0.000142079	7.31595e-05	6.13812e-05	222	24.0086
A0A0M3SXP7	Acyl-CoA carboxylase subunit beta a)	1.24793e+08	2.00544e+06	0.000136332	3.07422e+07	494031	3.71452e-05	2.07327e+07	333177	4.53118e-05	7.29296e-05	5.50595e-05	578	62.2273
A0A5C5F0D6	Uncharacterized protein	2.59795e+07	759273	5.16161e-05	4.76485e+07	1.39257e+06	0.000104704	1.51532e+07	442865	6.02292e-05	7.21832e-05	2.84915e-05	323	34.2163
A0A5F0A9P3	4-aminobutyrate--2-oxoglutarate transaminase	3.64997e+07	855621	5.8166e-05	61019188	1.4304e+06	0.000107549	1.50163e+07	352010	4.7873e-05	7.1196e-05	3.19006e-05	391	42.6587
A0A5C5F4N3	TetR family transcriptional regulator	0	0	0	5.00388e+07	2.78923e+06	0.000209716	0	0	0	6.99054e-05	0.00012108	167	17.94
A0A5F0ACV4	Lipoyl synthase	38767355	1.4916e+06	0.0001014	9.4837e+06	364892	2.74355e-05	1.51786e+07	584007	7.94243e-05	6.942e-05	3.79837e-05	239	25.9905
A0A5F0A6Y3	Dihydroorotase	0	0	0	0	0	0	5.42642e+07	1.5098e+06	0.000205332	6.84438e-05	0.000118548	350	35.9412
A0A5C5F244	Uncharacterized protein	0	0	0	8.43263e+07	2.71241e+06	0.000203941	0	0	0	6.79803e-05	0.000117745	291	31.089
A0A5C5EY21	dITP/XTP pyrophosphatase	4.19909e+07	2.24886e+06	0.00015288	1.25901e+07	674275	5.06974e-05	0	0	0	6.7859e-05	7.78712e-05	163	18.6721
A0A5F0A642	Polyisoprenoid-binding protein	1.88458e+08	2.80918e+06	0.000190971	0	0	0	5.93076e+06	88404.8	1.2023e-05	6.76647e-05	0.000106956	598	67.0864
A0A5F0A930	tRNA (guanine-N(7)-)-methyltransferase	1.48874e+08	2.68894e+06	0.000182797	1.34972e+07	243784	1.83296e-05	0	0	0	6.70421e-05	0.000100664	508	55.3654
A0A5C5F5V1	Cof-type HAD-IIB family hydrolase	9.24186e+06	256277	1.7422e-05	7.48512e+07	2.07562e+06	0.000156062	7.13599e+06	197881	2.69116e-05	6.67985e-05	7.74499e-05	333	36.062
A0A5C5F474	Cysteine desulfurase	0	0	0	0	0	0	5.51591e+07	1.46949e+06	0.000199849	6.66164e-05	0.000115383	353	37.5362
A0A5F0AD41	Anthranilate synthase component 1	0	0	0	3.14679e+07	1.76412e+06	0.000132641	8.70625e+06	488081	6.63784e-05	6.63397e-05	6.63204e-05	168	17.8377
A0A5C5F492	Dihydroxy-acid dehydratase	1.96667e+08	2.62837e+06	0.000178679	9.95303e+06	133018	1.00014e-05	3.42435e+06	45765.1	6.224e-06	6.49682e-05	9.84947e-05	683	74.8246
A0A5C5F6Q4	Precorrin-8X methylmutase	6.64546e+06	320609	2.17953e-05	2.98724e+06	144119	1.0836e-05	2.40156e+07	1.15863e+06	0.000157572	6.34012e-05	8.17385e-05	190	20.7276
A0A0E3KUS1	dCTP deaminase, dUMP-forming	1.8606e+07	1.05202e+06	7.15172e-05	27272192	1.54202e+06	0.000115941	0	0	0	6.24862e-05	5.84959e-05	167	17.686
A0A5C5EZI6	UPF0182 protein EU802_07835	3.18669e+07	1.55505e+06	0.000105714	18066574	881619	6.62872e-05	2.23863e+06	109241	1.48567e-05	6.2286e-05	4.55606e-05	190	20.4925
A0A5F0A8E9	Cytidylate kinase	1.85874e+07	463399	3.15023e-05	7.22715e+07	1.80179e+06	0.000135473	5.01387e+06	125000	1.69999e-05	6.1325e-05	6.4622e-05	378	40.111
A0A5F0A8K8	UDP-N-acetylglucosamine 1-carboxyvinyltransferase	0	0	0	1.14124e+06	35109	2.63977e-06	4.33402e+07	1.33331e+06	0.000181329	6.13229e-05	0.000103937	317	32.5057
A0A5F0A739	Hydrolase	1.13677e+07	335622	2.28159e-05	7.23361e+07	2.13566e+06	0.000160576	0	0	0	6.11305e-05	8.68743e-05	313	33.8706
A0A5C5F6G5	YbjN domain-containing protein	2.54477e+07	701421	4.76833e-05	0	0	0	36107758	995246	0.000135352	6.10119e-05	6.86535e-05	335	36.2802
A0A5C5F591	Phosphotransferase	0	0	0	1.29912e+08	2.19805e+06	0.000165267	6.35536e+06	107529	1.46238e-05	5.99635e-05	9.14878e-05	550	59.1036
A0A5C5F399	FHA domain-containing protein	1.35226e+07	279433	1.89961e-05	101675817	2.10103e+06	0.000157972	717523	14826.9	2.01645e-06	5.96616e-05	8.55619e-05	450	48.3932
A0A0E3KK98	DNA-binding protein	0	0	0	2.57255e+08	1.73e+06	0.000130075	5.32938e+07	358394	4.87412e-05	5.96055e-05	6.57148e-05	1332	148.702
A0A5F0A708	S1 family peptidase	6.76549e+07	2.62948e+06	0.000178754	0	0	0	0	0	0	5.95848e-05	0.000103204	231	25.7294
A0A5C5F5E6	DeoR/GlpR transcriptional regulator	42769112	1.10652e+06	7.52223e-05	44083384	1.14052e+06	8.57537e-05	4.9697e+06	128576	1.74862e-05	5.94874e-05	3.67533e-05	352	38.6519
A0A5C5F1Q2	L-idonate 5-dehydrogenase	0	0	0	9.62242e+07	2.34162e+06	0.000176062	0	0	0	5.86873e-05	0.000101649	382	41.0929
A0A5F0A525	Trehalose 6-phosphate phosphatase	8.57013e+06	697251	4.73998e-05	1.09528e+07	891101	6.70001e-05	5.38182e+06	437855	5.95478e-05	5.79826e-05	9.89345e-06	120	12.2913
A0A5F0A8F9	Siderophore biosynthesis protein	8.36478e+07	666089	4.52814e-05	1.68303e+08	1.3402e+06	0.000100767	2.35353e+07	187412	2.54879e-05	5.71787e-05	3.90242e-05	1128	125.581
A0A5F0A4G1	GNAT family N-acetyltransferase	7.29239e+07	718260	4.8828e-05	1.53583e+08	1.5127e+06	0.000113737	0	0	0	5.41884e-05	5.70577e-05	935	101.529
A0A5F0A7I2	Universal stress protein	47943593	2.24904e+06	0.000152892	0	0	0	1.26398e+06	59293.5	8.06385e-06	5.3652e-05	8.60389e-05	199	21.3173
A0A5C5F7J0	Guanylate kinase	5.01169e+07	626230	4.25717e-05	59276350	740681	5.56903e-05	3.56032e+07	444876	6.05027e-05	5.29216e-05	9.28058e-06	728	80.0296
A0A5C5F5S8	Nucleotidyltransferase	0	0	0	6.01947e+07	1.9177e+06	0.000144188	2.8943e+06	92207.5	1.25401e-05	5.22428e-05	7.98735e-05	298	31.389
A0A5F0A7D5	Amidohydrolase	7.50685e+06	458930	3.11985e-05	1.84882e+07	1.13027e+06	8.4983e-05	4.76336e+06	291207	3.96039e-05	5.19284e-05	2.89329e-05	138	16.3573
A0A5C5F708	Ribonuclease 3	5.95724e+07	2.21168e+06	0.000150352	1.88993e+06	70165.5	5.2756e-06	0	0	0	5.1876e-05	8.53239e-05	246	26.9353
A0A5F0AA38	Polyphosphate kinase 2	0	0	0	4.41727e+07	1.37649e+06	0.000103495	1.22714e+07	382394	5.20051e-05	5.18334e-05	5.17478e-05	295	32.091
A0A5F0A7J2	Replicative DNA helicase	0	0	0	3.35579e+07	2.05827e+06	0.000154757	0	0	0	5.15857e-05	8.9349e-05	146	16.3039
A0A5F0A5E8	ROK family protein	0	0	0	0	0	0	5.44489e+07	1.13154e+06	0.000153889	5.12962e-05	8.88476e-05	477	48.1192
A0A5C5F471	Histidine phosphatase family protein	1.61095e+07	409148	2.78143e-05	0	0	0	36313426	922287	0.00012543	5.10814e-05	6.58725e-05	375	39.3732
A0A5F0A3V7	DEAD/DEAH box helicase	6.3532e+07	1.44086e+06	9.79513e-05	1.2331e+07	279659	2.1027e-05	1.09854e+07	249142	3.38831e-05	5.09538e-05	4.12055e-05	417	44.093
A0A5C5F0K8	Prephenate dehydrogenase	5.37603e+06	148294	1.00812e-05	4.19694e+07	1.1577e+06	8.70448e-05	1.47079e+07	405706	5.51756e-05	5.07672e-05	3.86708e-05	327	36.2525
A0A5C5EXQ7	Corrinoid adenosyltransferase	7.77361e+07	1.1682e+06	7.94155e-05	5.91019e+07	888172	6.67798e-05	2.71671e+06	40826.2	5.55232e-06	5.05826e-05	3.95058e-05	611	66.5433
A0A5F0AC04	NDP-sugar synthase	5.56058e+07	703812	4.78458e-05	4.76143e+07	602662	4.5313e-05	3.3993e+07	430255	5.85143e-05	5.05577e-05	7.00602e-06	708	79.0066
A0A5F0A505	ATP-dependent helicase	15929581	739147	5.02479e-05	2.85444e+07	1.32449e+06	9.95854e-05	0	0	0	4.99445e-05	4.97934e-05	197	21.5513
A0A5C5F0D1	Asp23/Gls24 family envelope stress response protein	7.03409e+07	1.61287e+06	0.000109644	0	0	0	1.26531e+07	290126	3.94568e-05	4.97004e-05	5.55353e-05	417	43.6123
A0A5C5F3C8	Uncharacterized protein	0	0	0	5.96963e+07	1.67394e+06	0.00012586	6.05277e+06	169725	2.30824e-05	4.96475e-05	6.70035e-05	330	35.6622
A0A5C5F5W5	DNA polymerase III subunit alpha	6.54598e+07	1.22938e+06	8.35745e-05	2.83036e+07	531562	3.99671e-05	9.84463e+06	184889	2.51447e-05	4.95621e-05	3.03736e-05	516	53.2461
A0A5C5EZK1	Pyridoxal phosphate homeostasis protein	6.21725e+06	153159	1.04119e-05	7.37983e+07	1.81798e+06	0.000136691	0	0	0	4.90341e-05	7.6091e-05	372	40.5935
A0A5F0A9X0	Methionine import ATP-binding protein MetN	0	0	0	3.67281e+06	379583	2.854e-05	8.4028e+06	868423	0.000118105	4.88815e-05	6.16239e-05	85	9.67593
A0A5C5F5F0	DNA repair exonuclease	3.38414e+07	1.15049e+06	7.82113e-05	2.59107e+06	88087.3	6.62311e-06	1.29848e+07	441435	6.00347e-05	4.82897e-05	3.72112e-05	272	29.4148
A0A5F0A921	Ribonuclease D	7.91517e+07	2.13078e+06	0.000144853	0	0	0	0	0	0	4.82842e-05	8.36307e-05	341	37.1468
A0A5F0A233	Copper transporter	1.77353e+07	610435	4.14979e-05	5.65288e+06	194567	1.46291e-05	1.89023e+07	650602	8.84812e-05	4.82027e-05	3.73798e-05	257	29.0536
A0A5C5EZ25	Thymidylate kinase	4.05714e+07	1.58397e+06	0.00010768	1.23186e+07	480938	3.61607e-05	0	0	0	4.79469e-05	5.47989e-05	238	25.6137
A0A5C5F5T9	Ribosomal RNA small subunit methyltransferase I	33172035	1.49875e+06	0.000101887	0	0	0	6.66102e+06	300952	4.09292e-05	4.76052e-05	5.12703e-05	196	22.1331
A0A5C5F694	Orotidine 5'-phosphate decarboxylase	0	0	0	8.16389e+06	706086	5.30892e-05	7.62706e+06	659657	8.97126e-05	4.76006e-05	4.51074e-05	108	11.5622
A0A5C5EX98	Phosphoribosylformylglycinamidine synthase subunit PurS	2.51268e+07	744458	5.0609e-05	2.61134e+07	773686	5.81719e-05	8.3437e+06	247207	3.36199e-05	4.74669e-05	1.2574e-05	313	33.7519
A0A5F0ACP2	30S ribosomal protein S14	3.96893e+07	1.12628e+06	7.65657e-05	3.06341e+07	869317	6.53622e-05	0	0	0	4.73093e-05	4.13522e-05	333	35.2392
A0A5F0AAK4	Uncharacterized protein	1.92723e+07	372718	2.53377e-05	7.97908e+07	1.54312e+06	0.000116024	0	0	0	4.71205e-05	6.1002e-05	457	51.7076
A0A5F0ACS3	Beta-lactamase family protein	3.72146e+07	1.75181e+06	0.00011909	0	0	0	3.31654e+06	156120	2.12321e-05	4.6774e-05	6.35207e-05	191	21.2435
A0A5C5F5F7	ABC-F family ATP-binding cassette domain-containing protein	3.0866e+07	920574	6.25815e-05	2.90799e+07	867302	6.52107e-05	3.02654e+06	90265.9	1.22761e-05	4.66894e-05	2.98318e-05	309	33.5291
A0A5F0ADG0	HIT domain-containing protein	1.288e+07	403639	2.74398e-05	0	0	0	26312131	824582	0.000112142	4.65273e-05	5.8457e-05	301	31.9097
A0A5C5F5X7	DEAD/DEAH box helicase	2.87127e+07	723722	4.91993e-05	1.97482e+06	49776.5	3.7426e-06	2.51883e+07	634887	8.6344e-05	4.64286e-05	4.13703e-05	380	39.6737
A0A5C5F801	Uncharacterized protein	0	0	0	59651875	1.84843e+06	0.00013898	0	0	0	4.63266e-05	8.024e-05	289	32.2716
A0A5F0A4J8	Porphobilinogen deaminase	2.87281e+07	494968	3.36484e-05	4.43251e+07	763694	5.74206e-05	2.01582e+07	347314	4.72343e-05	4.61011e-05	1.19266e-05	512	58.0404
A0A5F0A4A9	Alkene reductase	0	0	0	3.51755e+07	1.29822e+06	9.76106e-05	7.70718e+06	284449	3.86848e-05	4.54318e-05	4.91538e-05	260	27.0951
A0A5C5F3X1	Isochorismate synthase	1.03787e+07	307456	2.09011e-05	4.64628e+07	1.37641e+06	0.000103489	2.83756e+06	84059.5	1.1432e-05	4.52741e-05	5.06375e-05	312	33.7566
A0A5F0A2W6	UDP-galactopyranose mutase	4.07825e+07	397668	2.70338e-05	9.34981e+06	91169.4	6.85484e-06	7.68058e+07	748929	0.000101854	4.52474e-05	5.00499e-05	911	102.554
A0A5C5F324	Preprotein translocase subunit SecA	4.77459e+06	94620.2	6.43237e-06	1.51967e+07	301160	2.26436e-05	3.84174e+07	761335	0.000103541	4.42055e-05	5.20211e-05	450	50.4606
A0A5F0A580	Uncharacterized protein	18266666	951694	6.46971e-05	17248563	898651	6.75677e-05	0	0	0	4.40883e-05	3.82085e-05	175	19.1938
A0A5F0AE44	LLM class flavin-dependent oxidoreductase	1.71495e+07	503657	3.42391e-05	4.41714e+07	1.29726e+06	9.7538e-05	0	0	0	4.39257e-05	4.94852e-05	318	34.0499
A0A5C5F0L6	Metallophosphoesterase	0	0	0	58052020	1.70619e+06	0.000128285	0	0	0	4.27616e-05	7.40652e-05	326	34.0244
A0A5C5F2F7	Phage_integrase domain-containing protein	2.68742e+07	1.85792e+06	0.000126303	0	0	0	0	0	0	4.2101e-05	7.2921e-05	135	14.4647
A0A5C5F1F5	Uncharacterized protein	37971218	1.02363e+06	6.95875e-05	27913594	752498	5.65788e-05	0	0	0	4.20554e-05	3.69973e-05	344	37.0946
A0A5F0AEC4	Uncharacterized protein	0	0	0	7.05723e+06	305715	2.29861e-05	1.73126e+07	749974	0.000101996	4.16606e-05	5.35008e-05	220	23.0843
A0A5F0A4A1	Demethylmenaquinone methyltransferase	0	0	0	1.22104e+08	1.4601e+06	0.000109782	9.2518e+06	110632	1.50458e-05	4.16093e-05	5.95167e-05	755	83.6267
A0A5F0A4C1	Catalase	9.27187e+06	257325	1.74932e-05	2.98147e+07	827457	6.22148e-05	1.18378e+07	328538	4.46808e-05	4.14629e-05	2.25338e-05	322	36.0317
A0A5F0ABM5	Gamma-glutamyl phosphate reductase	3.53267e+07	546987	3.71847e-05	1.74623e+07	270381	2.03294e-05	3.16533e+07	490110	6.66544e-05	4.13895e-05	2.3447e-05	604	64.5841
A0A5C5F7M0	Transcriptional regulator	6.76873e+06	83954.4	5.7073e-06	1.12958e+08	1.40105e+06	0.000105342	7.76068e+06	96257.9	1.3091e-05	4.138e-05	5.55154e-05	760	80.6238
A0A5F0A971	Bifunctional purine biosynthesis protein PurH	1.52151e+07	403688	2.74431e-05	3.94585e+07	1.04691e+06	7.87152e-05	4.87978e+06	129470	1.76078e-05	4.12554e-05	3.28118e-05	328	37.6903
A0A5F0A8R1	Sugar ABC transporter ATP-binding protein	0	0	0	6.04477e+07	1.62564e+06	0.000122229	0	0	0	4.07429e-05	7.05687e-05	350	37.1839
A0A5C5F5B7	GTPase Era	55568932	1.75856e+06	0.000119548	0	0	0	0	0	0	3.98494e-05	6.90213e-05	297	31.5992
A0A5C5F527	ATP-dependent zinc metalloprotease FtsH	3.67964e+07	662030	4.50054e-05	1.6163e+07	290799	2.18646e-05	2.11826e+07	381110	5.18306e-05	3.95669e-05	1.57058e-05	512	55.5812
A0A5C5F580	MFS transporter	790913	19556.3	1.32945e-06	4.03707e+07	998215	7.50537e-05	1.24932e+07	308909	4.20113e-05	3.94648e-05	3.6928e-05	376	40.4429
A0A5C5F649	DUF2269 domain-containing protein	2.93755e+07	1.73431e+06	0.0001179	0	0	0	0	0	0	3.92999e-05	6.80695e-05	151	16.9379
A0A5F0AC59	Uncharacterized protein	5.38421e+07	723524	4.91858e-05	4.39405e+07	590468	4.43961e-05	13198977	177366	2.41216e-05	3.92345e-05	1.33054e-05	671	74.4165
A0A5F0ACF2	Diaminopimelate decarboxylase	5.2221e+07	1.73116e+06	0.000117686	0	0	0	0	0	0	3.92286e-05	6.7946e-05	280	30.1653
A0A5C5F3R9	DNA ligase	4.26116e+06	95230.4	6.47385e-06	5.56811e+07	1.24439e+06	9.35629e-05	5.67273e+06	126777	1.72415e-05	3.90927e-05	4.74787e-05	406	44.7458
A0A5F0ACY9	DUF2662 domain-containing protein	3.90908e+07	782435	5.31907e-05	312744	6259.84	4.70665e-07	2.30398e+07	461160	6.27172e-05	3.87929e-05	3.35281e-05	473	49.9605
A0A5F0A8L8	Riboflavin biosynthesis protein RibD	48476834	1.20528e+06	8.19358e-05	0	0	0	1.0056e+07	250023	3.40028e-05	3.86462e-05	4.11648e-05	379	40.2206
A0A5C5F593	Precorrin-3B synthase	1.85767e+06	84961.5	5.77576e-06	0	0	0	1.73709e+07	794468	0.000108047	3.79408e-05	6.07822e-05	197	21.8648
A0A5F0A3S3	N5-carboxyaminoimidazole ribonucleotide synthase	4.85641e+07	807878	5.49203e-05	3.1009e+07	515843	3.87852e-05	8.64618e+06	143832	1.9561e-05	3.77555e-05	1.77021e-05	537	60.1132
A0A5F0A940	Protein translocase subunit SecD	0	0	0	4.48111e+07	1.48799e+06	0.000111879	0	0	0	3.72929e-05	6.45932e-05	274	30.1152
A0A5C5F6M0	Esterase family protein	25985273	1.60548e+06	0.000109142	0	0	0	0	0	0	3.63807e-05	6.30132e-05	146	16.1854
A0A5C5F3D6	Ribosomal RNA small subunit methyltransferase G	2.90799e+07	579550	3.93984e-05	0	0	0	2.57101e+07	512392	6.96847e-05	3.6361e-05	3.49415e-05	446	50.1766
A0A5C5F4D6	Helix-turn-helix domain-containing protein	0	0	0	1.12634e+06	180671	1.35843e-05	4.36761e+06	700586	9.52789e-05	3.62877e-05	5.15374e-05	59	6.23423
A0A5C5F2E5	dTDP-glucose 4,6-dehydratase	0	0	0	3.22158e+07	1.21657e+06	9.14716e-05	2.95774e+06	111694	1.51902e-05	3.55539e-05	4.90181e-05	237	26.4808
A0A5F0AA65	Methylenetetrahydrofolate reductase	8.00141e+07	1.33303e+06	9.06206e-05	0	0	0	5.87771e+06	97922.3	1.33173e-05	3.4646e-05	4.89306e-05	532	60.0243
A0A5F0A7H5	RNA methyltransferase	3.6645e+06	102372	6.95932e-06	4.60144e+07	1.28546e+06	9.66511e-05	0	0	0	3.45368e-05	5.3905e-05	334	35.796
A0A5F0A5B0	Acetolactate synthase small subunit	77526163	1.51325e+06	0.000102872	0	0	0	0	0	0	3.42907e-05	5.93932e-05	458	51.2317
A0A5F0AB00	Shikimate dehydrogenase	1.3049e+07	562662	3.82503e-05	1.0668e+07	459994	3.4586e-05	5.06979e+06	218605	2.97301e-05	3.41888e-05	4.274e-06	212	23.1916
A0A5C5EYC6	tRNA-dihydrouridine synthase	4027904	88253.1	5.99953e-06	24016469	526211	3.95648e-05	1.89886e+07	416048	5.65821e-05	3.40488e-05	2.57385e-05	428	45.6404
A0A5F0A6Z1	CarD family transcriptional regulator	1.08827e+08	1.46026e+06	9.92702e-05	2.57809e+06	34593.3	2.601e-06	0	0	0	3.39571e-05	5.65778e-05	671	74.5257
A0A5C5F0J8	DNA polymerase III subunit gamma and tau	3.7944e+07	977316	6.64389e-05	11156324	287351	2.16053e-05	3.86167e+06	99464.1	1.3527e-05	3.38571e-05	2.85043e-05	359	38.8247
A0A5C5F769	Signal recognition particle receptor FtsY	72859678	773231	5.2565e-05	1.59019e+07	168760	1.26888e-05	2.47531e+07	262695	3.57262e-05	3.366e-05	2.00183e-05	860	94.2276
A0A5F0A308	DUF262 domain-containing protein	5.61258e+06	126943	8.62969e-06	48553801	1.09817e+06	8.25689e-05	2.97466e+06	67279.4	9.14993e-06	3.34495e-05	4.25395e-05	409	44.2135
A0A5F0AB94	Uncharacterized protein	1.60735e+07	371723	2.52701e-05	3.97507e+07	919291	6.91196e-05	1.73555e+06	40137.1	5.4586e-06	3.32828e-05	3.25781e-05	401	43.2406
A0A5C5F5U9	M3 family metallopeptidase	0	0	0	2.06288e+07	717070	5.3915e-05	9.68808e+06	336763	4.57994e-05	3.32381e-05	2.90697e-05	277	28.7682
A0A5F0AC20	Uncharacterized protein	0	0	0	0	0	0	2.51154e+07	732646	9.9639e-05	3.3213e-05	5.75266e-05	301	34.2804
A0A5F0AAW3	Aminopeptidase	0	0	0	0	0	0	1.04726e+07	706697	9.61101e-05	3.20367e-05	5.54892e-05	137	14.8191
A0A5C5F2G1	Uncharacterized protein	8.1095e+06	260632	1.7718e-05	3.22153e+07	1.03537e+06	7.78476e-05	0	0	0	3.18552e-05	4.08039e-05	282	31.1147
A0A5C5F5P5	HAD-IIA family hydrolase	1.15316e+06	15290.4	1.03945e-06	3.9553e+07	524455	3.94327e-05	3.02555e+07	401174	5.45592e-05	3.16771e-05	2.75899e-05	691	75.4174
A0A5F0ADL3	S-adenosylmethionine synthase	2.14753e+06	31865.2	2.16623e-06	7.22149e+06	107153	8.0566e-06	4.19521e+07	622487	8.46576e-05	3.16268e-05	4.60203e-05	647	67.3943
A0A5C5F497	DUF1707 domain-containing protein	1.63623e+07	344561	2.34236e-05	2.79227e+07	588002	4.42107e-05	9.46285e+06	199271	2.71006e-05	3.15783e-05	1.10934e-05	439	47.4874
A0A5C5F1S7	Sulfurtransferase	0	0	0	1.70877e+07	703125	5.28665e-05	7.43692e+06	306014	4.16176e-05	3.14947e-05	2.78491e-05	222	24.3025
A0A5C5F472	TIGR00730 family Rossman fold protein	1.35891e+07	343468	2.33493e-05	795766	20113.2	1.51227e-06	2.02029e+07	510633	6.94456e-05	3.14357e-05	3.46811e-05	369	39.5644
A0A5C5F3S1	Nucleoside hydrolase	5.39646e+07	410386	2.78985e-05	3.78249e+07	287648	2.16277e-05	4.275e+07	325102	4.42136e-05	3.12466e-05	1.16592e-05	1186	131.497
A0A5C5F647	UDP-N-acetylglucosamine--N-acetylmuramyl-(pentapeptide) pyrophosphoryl-undecaprenol N-acetylglucosamine transferase	7.95559e+06	292542	1.98873e-05	1.90822e+07	701688	5.27585e-05	4.16189e+06	153041	2.08133e-05	3.1153e-05	1.87166e-05	252	27.1947
A0A5F0A9A1	Oxppcycle protein OpcA	1.42214e+07	360703	2.45209e-05	7.20689e+06	182791	1.37437e-05	1.56931e+07	398029	5.41316e-05	3.07987e-05	2.0913e-05	361	39.4269
A0A5C5F3T5	Uncharacterized protein	0	0	0	2.65156e+07	921203	6.92634e-05	4.89254e+06	169977	2.31166e-05	3.07933e-05	3.5264e-05	269	28.7836
A0A5C5EXN2	Amidophosphoribosyltransferase	0	0	0	1.10535e+07	710446	5.3417e-05	4.45728e+06	286484	3.89615e-05	3.07928e-05	2.76295e-05	141	15.5586
A0A5C5F4N1	ABC transporter ATP-binding protein	3.20193e+07	1.01538e+06	6.90266e-05	9470040	300310	2.25797e-05	0	0	0	3.05354e-05	3.51943e-05	292	31.5342
A0A5C5F1N6	Arabinosyltransferase	3.08646e+07	693472	4.71429e-05	2.62295e+07	589330	4.43105e-05	0	0	0	3.04845e-05	2.64383e-05	408	44.5073
A0A5F0ADM2	UDP-N-acetylmuramoyl-tripeptide--D-alanyl-D-alanine ligase	953962	16655.7	1.13227e-06	3.17732e+07	554743	4.171e-05	2.04303e+07	356702	4.85111e-05	3.04511e-05	2.56176e-05	535	57.2756
A0A5F0AB56	Pseudouridine synthase	0	0	0	4.62111e+06	210921	1.58587e-05	1.20295e+07	549061	7.46716e-05	3.01768e-05	3.9341e-05	210	21.9092
A0A5F0A9D7	ABC transporter substrate-binding protein	0	0	0	1.87138e+07	851480	6.40211e-05	4.17555e+06	189988	2.58381e-05	2.99531e-05	3.22083e-05	212	21.978
A0A5C5F6I0	Precorrin-4 C(11)-methyltransferase	0	0	0	4.35483e+07	1.1816e+06	8.88424e-05	0	0	0	2.96141e-05	5.12932e-05	340	36.8553
A0A5F0ABG4	Stk1 family PASTA domain-containing Ser/Thr kinase	4.28302e+07	695929	4.73099e-05	1.71808e+06	27916.2	2.09897e-06	1.731e+07	281262	3.82513e-05	2.922e-05	2.39203e-05	555	61.544
A0A5C5F2J9	UPF0145 protein EU802_04940	0	0	0	1.9479e+07	738362	5.5516e-05	5.93276e+06	224884	3.0584e-05	2.87e-05	2.78059e-05	244	26.3814
A0A5C5F653	ArsR family transcriptional regulator	0	0	0	1.47114e+06	171959	1.29292e-05	4.55559e+06	532492	7.24184e-05	2.84492e-05	3.86233e-05	76	8.55521
A0A5F0AC65	PaaI family thioesterase	1.31258e+07	1.24743e+06	8.48014e-05	0	0	0	0	0	0	2.82671e-05	4.89601e-05	96	10.5222
A0A5C5F4V1	Glycerate kinase	58188032	1.00899e+06	6.85923e-05	0	0	0	6.8053e+06	118005	1.60486e-05	2.82136e-05	3.58778e-05	525	57.6695
A0A5C5F2W2	Carbon-nitrogen hydrolase family protein	2.28164e+07	1.00168e+06	6.80949e-05	0	0	0	2.51398e+06	110368	1.50099e-05	2.77016e-05	3.57776e-05	210	22.7782
A0A5F0AC33	Isoprenyl transferase	0	0	0	4.39673e+07	1.09665e+06	8.24549e-05	0	0	0	2.7485e-05	4.76053e-05	378	40.0924
A0A5C5EZV0	Glutamate racemase	1.04929e+07	195335	1.32791e-05	4.91053e+07	914144	6.87326e-05	0	0	0	2.73372e-05	3.64591e-05	485	53.7173
A0A5F0A470	DUF2157 domain-containing protein	6.22387e+06	163289	1.11006e-05	7.38234e+06	193683	1.45626e-05	1.57316e+07	412732	5.61311e-05	2.72648e-05	2.50589e-05	361	38.1157
A0A5C5F3X7	4-hydroxy-3-methylbut-2-enyl diphosphate reductase	0	0	0	1.53909e+07	584874	4.39755e-05	7.2671e+06	276159	3.75573e-05	2.71776e-05	2.37543e-05	243	26.3149
A0A5C5EZD1	Acyl-CoA carboxylase subunit epsilon	0	0	0	4.4645e+07	1.0839e+06	8.14964e-05	0	0	0	2.71655e-05	4.7052e-05	388	41.1891
A0A5C5EY62	MarR family transcriptional regulator	2.22648e+07	563130	3.82821e-05	0	0	0	1.23315e+07	311893	4.24172e-05	2.68998e-05	2.33874e-05	386	39.5376
A0A5F0ACZ7	GTP pyrophosphokinase family protein	1.68632e+07	426068	2.89645e-05	4.89932e+06	123788	9.30733e-06	1.23415e+07	311824	4.24077e-05	2.68932e-05	1.66471e-05	346	39.5785
A0A5F0A9N1	Anthranilate synthase component II	14753820	467838	3.18041e-05	0	0	0	1.10872e+07	351570	4.78131e-05	2.65391e-05	2.43375e-05	280	31.5362
A0A5C5F0P4	Zinc-dependent metalloprotease	24830084	563420	3.83019e-05	2.01693e+07	457662	3.44106e-05	2.00501e+06	45495.8	6.18737e-06	2.63e-05	1.75263e-05	424	44.0703
A0A5F0A4D0	DUF4185 domain-containing protein	0	0	0	22071079	1.04903e+06	7.88746e-05	0	0	0	2.62915e-05	4.55383e-05	192	21.0395
A0A5C5F6F4	YigZ family protein	0	0	0	4.48941e+07	973300	7.31804e-05	1.68926e+06	36622.9	4.98067e-06	2.60537e-05	4.08889e-05	421	46.1257
A0A5C5EYE7	Phosphoribosylformylglycinamidine synthase subunit PurQ	0	0	0	6.57078e+07	730634	5.49349e-05	15239453	169454	2.30456e-05	2.59935e-05	2.75858e-05	866	89.9326
A0A5C5F2L1	Suppressor of fused domain protein	0	0	0	4.41682e+07	1.03665e+06	7.79435e-05	0	0	0	2.59812e-05	4.50007e-05	403	42.6067
A0A5F0A7B8	Uncharacterized protein	0	0	0	0	0	0	1.8439e+07	572565	7.78682e-05	2.59561e-05	4.49572e-05	309	32.2043
A0A5C5F0I9	Hydrolase	0	0	0	1.17536e+07	370696	2.78719e-05	1.15112e+07	363049	4.93743e-05	2.57487e-05	2.47555e-05	299	31.707
A0A5C5F0C1	NAD(P)-dependent oxidoreductase	0	0	0	23242206	1.01918e+06	7.66304e-05	0	0	0	2.55435e-05	4.42426e-05	207	22.8047
A0A5C5F594	LysR family transcriptional regulator ArgP	1.68079e+07	1.11839e+06	7.60291e-05	0	0	0	0	0	0	2.5343e-05	4.38954e-05	131	15.0287
A0A5C5F462	Heme chaperone HemW	0	0	0	0	0	0	2.239e+07	557223	7.57818e-05	2.52606e-05	4.37526e-05	366	40.1814
A0A5C5F601	Uncharacterized protein	0	0	0	1.86063e+07	779398	5.86013e-05	2.97907e+06	124790	1.69713e-05	2.51909e-05	3.01529e-05	224	23.8726
A0A5C5F4A5	Lysine--tRNA ligase	0	0	0	3.37991e+07	836778	6.29156e-05	3.68026e+06	91113.6	1.23913e-05	2.51023e-05	3.33282e-05	364	40.392
A0A5F0A9B7	ATP-binding cassette domain-containing protein	7731646	242481	1.64841e-05	0	0	0	13739105	430888	5.86003e-05	2.50281e-05	3.022e-05	289	31.8855
A0A5F0AD87	GNAT family N-acetyltransferase	13393921	408770	2.77886e-05	20227638	617329	4.64157e-05	0	0	0	2.47348e-05	2.33581e-05	317	32.7664
A0A5F0ADX6	Amino acid transporter	0	0	0	0	0	0	3.35138e+06	542008	7.37125e-05	2.45708e-05	4.25579e-05	55	6.18326
A0A5C5F715	DUF3000 domain-containing protein	8.09621e+06	160471	1.0909e-05	26997747	535109	4.02337e-05	8.2204e+06	162932	2.21586e-05	2.44338e-05	1.47942e-05	460	50.4528
A0A5F0ADG6	Metalloprotease	0	0	0	6.18178e+07	970557	7.29742e-05	0	0	0	2.43247e-05	4.21317e-05	596	63.6931
A0A5C5EZ90	Uncharacterized protein	2.00418e+07	377074	2.56338e-05	0	0	0	1.8485e+07	347784	4.72983e-05	2.43107e-05	2.36769e-05	483	53.1509
A0A5C5EXD8	Protein translocase subunit SecY	2.83858e+07	782315	5.31825e-05	3.89845e+06	107442	8.07832e-06	3.09918e+06	85413.7	1.16162e-05	2.42923e-05	2.50821e-05	347	36.2843
A0A5C5F362	LysR family transcriptional regulator	1.12959e+07	1.06619e+06	7.24808e-05	0	0	0	0	0	0	2.41603e-05	4.18468e-05	92	10.5946
A0A5F0AAZ0	FMN reductase	0	0	0	1.55211e+06	37142.3	2.79266e-06	2.14047e+07	512219	6.96613e-05	2.41513e-05	3.94375e-05	385	41.7882
A0A5F0A7F1	Putative gluconeogenesis factor	5.47846e+06	80210.4	5.45278e-06	4.42521e+07	647898	4.87142e-05	8.86127e+06	129738	1.76443e-05	2.39371e-05	2.23066e-05	615	68.301
A0A5F0A4K0	Uncharacterized protein	1.70338e+07	254018	1.72684e-05	1.48309e+07	221167	1.66291e-05	18608072	277494	3.77388e-05	2.38788e-05	1.20074e-05	604	67.0577
A0A5F0A6E5	DUF3071 domain-containing protein	0	0	0	2.00103e+07	496847	3.73569e-05	1.01321e+07	251576	3.4214e-05	2.3857e-05	2.07204e-05	396	40.2746
A0A5C5F4Y8	ABC-F family ATP-binding cassette domain-containing protein	2.25899e+07	472844	3.21444e-05	2.50324e+07	523969	3.93961e-05	0	0	0	2.38468e-05	2.09679e-05	435	47.7745
A0A5C5F5R4	N-acetyl-gamma-glutamyl-phosphate reductase	0	0	0	55439553	950613	7.14747e-05	0	0	0	2.38249e-05	4.12659e-05	552	58.3198
A0A5F0A7G4	UvrABC system protein B	1.50408e+07	577817	3.92806e-05	1.11351e+07	427770	3.21632e-05	0	0	0	2.38146e-05	2.09288e-05	250	26.0305
A0A0M4L4Y5	Glycine cleavage system H protein	1.69066e+07	589495	4.00744e-05	1.17587e+07	410001	3.08271e-05	105863	3691.2	5.02e-07	2.38012e-05	2.07007e-05	270	28.6798
A0A5F0A746	Arabinofuranosyl transferase C	50936617	1.04522e+06	7.1055e-05	0	0	0	0	0	0	2.3685e-05	4.10236e-05	424	48.7329
A0A5F0A734	DUF348 domain-containing protein	0	0	0	0	0	0	1.88382e+07	520110	7.07344e-05	2.35781e-05	4.08385e-05	337	36.2197
A0A5C5F5J5	Proteasome accessory factor PafA2	0	0	0	3.13303e+07	846664	6.36589e-05	1.91771e+06	51823.9	7.04799e-06	2.3569e-05	3.48973e-05	337	37.0045
A0A5C5F6R1	Glutamine synthetase	0	0	0	1.19297e+07	622479	4.68029e-05	3.35401e+06	175009	2.3801e-05	2.35346e-05	2.34026e-05	175	19.1648
A0A5C5F1H9	ROK family protein	5.13553e+06	175077	1.19019e-05	0	0	0	1.25726e+07	428614	5.82911e-05	2.33977e-05	3.0799e-05	265	29.333
A0A5F0AC11	Response regulator transcription factor	0	0	0	0	0	0	1.57083e+07	513471	6.98315e-05	2.32772e-05	4.03172e-05	291	30.5925
A0A5F0A509	Dicarboxylate/amino acid:cation symporter	4.05557e+07	732900	4.98233e-05	0	0	0	8.04328e+06	145354	1.9768e-05	2.31971e-05	2.5088e-05	506	55.3359
A0A5C5F343	LytR family transcriptional regulator	1.74215e+07	352310	2.39504e-05	29809248	602823	4.53251e-05	0	0	0	2.30918e-05	2.26747e-05	459	49.4494
A0A5C5F0I8	2-isopropylmalate synthase	0	0	0	1.03261e+07	328259	2.46811e-05	1.0287e+07	327018	4.44741e-05	2.30517e-05	2.22818e-05	290	31.457
A0A0E3N4C2	50S ribosomal protein L30	507367	19018.7	1.29291e-06	2.36861e+07	887876	6.67576e-05	134355	5036.31	6.84933e-07	2.29118e-05	3.79728e-05	250	26.6772
A0A5C5F579	Alpha-1,4-glucan:maltose-1-phosphate maltosyltransferase	43061285	690701	4.69545e-05	6.01674e+06	96508.2	7.25626e-06	6.36649e+06	102118	1.3888e-05	2.26996e-05	2.12655e-05	579	62.3443
A0A5C5F5I0	Endonuclease NucS	0	0	0	1.60962e+07	902226	6.78365e-05	0	0	0	2.26122e-05	3.91654e-05	166	17.8405
A0A5C5F213	ABC transporter substrate-binding protein	0	0	0	7.95403e+06	134878	1.01412e-05	2.48829e+07	421945	5.7384e-05	2.25084e-05	3.06258e-05	540	58.972
A0A5F0A4K7	Cytochrome c biogenesis protein ResB	1.20955e+07	466022	3.16806e-05	12062516	464752	3.49437e-05	0	0	0	2.22081e-05	1.93019e-05	239	25.9547
A0A5C5F5M3	Shikimate kinase	0	0	0	4.5791e+07	881605	6.62861e-05	0	0	0	2.20954e-05	3.82703e-05	500	51.9405
A0A5F0AB12	Asparagine synthase (Glutamine-hydrolyzing)	24992353	511362	3.47629e-05	0	0	0	1.13245e+07	231707	3.1512e-05	2.20916e-05	1.92008e-05	452	48.8741
A0A5C5F513	TIGR01777 family protein	0	0	0	0	0	0	1.37526e+07	485241	6.59923e-05	2.19974e-05	3.81006e-05	269	28.3417
A0A5F0AC75	Protein translocase subunit SecA	1.90667e+06	50937.4	3.46278e-06	2.13566e+07	570549	4.28984e-05	5.17292e+06	138196	1.87946e-05	2.17186e-05	1.98798e-05	361	37.4316
A0A5F0ABZ4	YccF domain-containing protein	0	0	0	2.22161e+07	861253	6.47559e-05	0	0	0	2.15853e-05	3.73868e-05	235	25.7951
A0A5C5F4E7	DNA helicase	0	0	0	6.00421e+06	691309	5.19781e-05	784671	90344.9	1.22868e-05	2.14216e-05	2.71664e-05	75	8.68528
A0A5F0A4W2	Iron-siderophore ABC transporter substrate-binding protein	0	0	0	1.34925e+07	635486	4.77809e-05	2.55221e+06	120207	1.6348e-05	2.13763e-05	2.42841e-05	194	21.2318
A0A5F0A909	2-C-methyl-D-erythritol 2,4-cyclodiphosphate synthase	0	0	0	2.70787e+06	55593.3	4.17995e-06	21427692	439916	5.98281e-05	2.1336e-05	3.34006e-05	457	48.7086
A0A5C5F4T2	Transcriptional repressor NrdR	1.33214e+07	350946	2.38576e-05	1.1814e+07	311234	2.34011e-05	4.54279e+06	119678	1.6276e-05	2.11782e-05	4.25156e-06	334	37.9585
A0A5C5F304	ATP-dependent DNA helicase	2.49631e+07	732598	4.98027e-05	0	0	0	3.37952e+06	99179.7	1.34883e-05	2.1097e-05	2.57584e-05	287	34.0748
A0A5F0ABL6	Flavodoxin_5 domain-containing protein	34062860	920164	6.25537e-05	0	0	0	0	0	0	2.08512e-05	3.61154e-05	351	37.0182
A0A5F0AE94	Holliday junction ATP-dependent DNA helicase RuvB	0	0	0	0	0	0	1.48806e+07	450498	6.12672e-05	2.04224e-05	3.53726e-05	300	33.0314
A0A5F0A9F5	16S rRNA (Guanine(966)-N(2))-methyltransferase RsmD	0	0	0	0	0	0	1.1045e+07	449056	6.10711e-05	2.0357e-05	3.52594e-05	230	24.596
A0A5C5F4Y2	1-acyl-sn-glycerol-3-phosphate acyltransferase	3.83008e+07	642832	4.37004e-05	1.3631e+07	228779	1.72014e-05	0	0	0	2.03006e-05	2.20144e-05	571	59.5813
A0A5F0ACB9	Cold-shock protein	24838668	515870	3.50694e-05	1.23951e+07	257432	1.93558e-05	2.28559e+06	47469	6.45573e-06	2.02936e-05	1.43299e-05	461	48.149
A0A5C5F2W8	RNA methyltransferase	0	0	0	0	0	0	7.24397e+06	445563	6.05961e-05	2.01987e-05	3.49852e-05	143	16.258
A0A5C5F3H1	Fpg/Nei family DNA glycosylase	0	0	0	0	0	0	1.43869e+07	443623	6.03323e-05	2.01108e-05	3.48329e-05	288	32.4305
A0A5C5F2X8	Uncharacterized protein	1.26383e+07	250600	1.7036e-05	1.5806e+06	31341.1	2.35647e-06	14935820	296156	4.02769e-05	1.98898e-05	1.91206e-05	445	50.4322
A0A5F0ABL3	ABC transporter ATP-binding protein	2.38338e+06	64715.8	4.39944e-06	2.54707e+07	691606	5.20004e-05	645175	17518.4	2.38249e-06	1.95941e-05	2.80828e-05	335	36.8284
A0A5F0AA30	DUF4191 domain-containing protein	0	0	0	0	0	0	1.3447e+07	427781	5.81778e-05	1.93926e-05	3.3589e-05	292	31.4343
A0A5C5F481	Thiamine biosynthesis protein	7077536	236218	1.60583e-05	16575743	553228	4.15961e-05	0	0	0	1.92181e-05	2.09773e-05	284	29.9619
A0A5C5EYM1	Glutamate 5-kinase	0	0	0	1.05804e+07	373586	2.80892e-05	6.10756e+06	215653	2.93285e-05	1.91392e-05	1.65866e-05	245	28.3213
A0A5F0AD56	Substrate-binding protein	9879352	316727	2.15314e-05	1.48051e+07	474643	3.56875e-05	0	0	0	1.9073e-05	1.79703e-05	304	31.192
A0A5C5F4G8	CoA ester lyase	0	0	0	0	0	0	8.62851e+06	420692	5.72137e-05	1.90712e-05	3.30324e-05	189	20.5103
A0A5C5F7I4	ABC transporter ATP-binding protein	0	0	0	21949414	758858	5.7057e-05	0	0	0	1.9019e-05	3.29419e-05	269	28.9243
A0A5C5F583	Peptidylprolyl isomerase	1.9962e+07	813099	5.52753e-05	0	0	0	0	0	0	1.84251e-05	3.19132e-05	216	24.5506
A0A5C5F557	Glutamine amidotransferase	0	0	0	0	0	0	2.43571e+07	404901	5.50661e-05	1.83554e-05	3.17924e-05	535	60.1557
A0A5F0A9S0	ADP-dependent (S)-NAD(P)H-hydrate dehydratase	3.15443e+07	629329	4.27824e-05	0	0	0	4.30888e+06	85964.9	1.16911e-05	1.81578e-05	2.21122e-05	445	50.1237
A0A5C5F605	DUF808 domain-containing protein	75572418	799643	5.43605e-05	0	0	0	0	0	0	1.81202e-05	3.13851e-05	866	94.5077
A0A5C5F6M3	Dihydroorotate dehydrogenase (quinone)	9.06915e+06	109395	7.43681e-06	1.05233e+07	126936	9.54407e-06	2.23649e+07	269774	3.66889e-05	1.78899e-05	1.63145e-05	790	82.9025
A0A5C5F3W6	LysR family transcriptional regulator	1.31828e+07	694374	4.72042e-05	0	0	0	895385	47162.2	6.414e-06	1.78727e-05	2.56034e-05	167	18.9852
A0A5F0AA64	Uncharacterized protein	0	0	0	3.60544e+07	708016	5.32343e-05	0	0	0	1.77448e-05	3.07348e-05	468	50.9232
A0A5C5F4N4	Dihydrofolate reductase	0	0	0	20833696	704527	5.2972e-05	0	0	0	1.76573e-05	3.05834e-05	273	29.5712
A0A5F0A9M8	Abi family protein	0	0	0	1.0957e+07	704322	5.29565e-05	0	0	0	1.76522e-05	3.05745e-05	143	15.5569
A0A5F0A866	Glycosyltransferase family 2 protein	0	0	0	0	0	0	1.10541e+07	376953	5.12652e-05	1.70884e-05	2.9598e-05	281	29.3248
A0A5C5F1X2	D-alanyl-D-alanine carboxypeptidase	0	0	0	1.02888e+07	490195	3.68568e-05	2.15265e+06	102559	1.3948e-05	1.69349e-05	1.8609e-05	201	20.9893
A0A5C5F6W2	Dihydroxyacetone kinase subunit DhaK	4.71226e+07	639695	4.34871e-05	632632	8588.06	6.45719e-07	3.25387e+06	44171.7	6.0073e-06	1.67134e-05	2.33412e-05	663	73.6641
A0A5F0AAN7	S9 family peptidase	41464486	538009	3.65744e-05	0	0	0	7.07311e+06	91774.9	1.24813e-05	1.63519e-05	1.85919e-05	693	77.0702
A0A5C5F4S6	DUF2771 domain-containing protein	0	0	0	1.12682e+07	642510	4.8309e-05	0	0	0	1.6103e-05	2.78912e-05	171	17.5378
A0A5C5F469	Choline dehydrogenase	0	0	0	0	0	0	8.40444e+06	353806	4.81172e-05	1.60391e-05	2.77805e-05	219	23.7544
A0A5C5F0Q0	Phage holin family protein	0	0	0	28920944	638967	4.80427e-05	0	0	0	1.60142e-05	2.77374e-05	434	45.262
A0A5C5F3W5	3-isopropylmalate dehydratase small subunit	0	0	0	0	0	0	1.77023e+07	349408	4.75191e-05	1.58397e-05	2.74351e-05	486	50.6637
A0A5F0A9C6	Thiamine-monophosphate kinase	3.17482e+06	135714	9.226e-06	0	0	0	6.54673e+06	279854	3.80599e-05	1.5762e-05	1.98539e-05	221	23.3934
A0A5C5F268	Sugar-binding transcriptional regulator	4.55833e+07	577233	3.92409e-05	0	0	0	4.44834e+06	56330.4	7.66088e-06	1.56339e-05	2.08e-05	699	78.9686
A0A5F0A6H1	Aminodeoxychorismate lyase	0	0	0	28107794	622643	4.68153e-05	0	0	0	1.56051e-05	2.70288e-05	435	45.1427
A0A5C5EY51	Aminodeoxychorismate synthase component I	7.39457e+06	416858	2.83384e-05	0	0	0	2.34805e+06	132368	1.80019e-05	1.54468e-05	1.4341e-05	157	17.7388
A0A5F0A368	Iron-containing alcohol dehydrogenase family protein	0	0	0	1.68365e+07	615728	4.62954e-05	0	0	0	1.54318e-05	2.67286e-05	258	27.3441
A0A5C5F502	DUF4921 family protein	8.49583e+06	298945	2.03226e-05	0	0	0	5338467	187846	2.55468e-05	1.52898e-05	1.34965e-05	259	28.4194
A0A5C5F6L4	Methylmalonyl-CoA mutase	7.41561e+06	211994	1.44116e-05	2.44973e+06	70032	5.26557e-06	6.69447e+06	191379	2.60273e-05	1.52348e-05	1.04053e-05	319	34.9802
A0A5F0AE53	ATP-dependent RNA helicase HrpA	1.82405e+07	381519	2.59361e-05	1.23995e+07	259349	1.94999e-05	0	0	0	1.51453e-05	1.35052e-05	443	47.8102
A0A5C5F4Y5	DUF3046 domain-containing protein	6.66411e+06	240788	1.6369e-05	7.14301e+06	258092	1.94054e-05	1.95121e+06	70501.3	9.5881e-06	1.51208e-05	5.02626e-06	267	27.6762
A0A5F0A1Y5	Gluconokinase	0	0	0	0	0	0	8933926	331492	4.50825e-05	1.50275e-05	2.60284e-05	242	26.9507
A0A5F0A993	Aldehyde dehydrogenase	3.03792e+06	55512	3.77376e-06	2.24784e+07	410749	3.08834e-05	4.0165e+06	73393.7	9.98146e-06	1.48795e-05	1.4203e-05	522	54.7255
A0A5C5F4Q6	Ribosome-binding factor A	578573	8267.93	5.62062e-07	4.26135e+06	60895.6	4.57861e-06	2.03026e+07	290128	3.94571e-05	1.48659e-05	2.13911e-05	682	69.978
A0A5F0A3W8	Endopeptidase La	1.67382e+07	641759	4.36274e-05	0	0	0	0	0	0	1.45425e-05	2.51883e-05	239	26.0818
A0A5F0AA91	ParA family protein	1.01769e+07	438063	2.97799e-05	4.20246e+06	180894	1.3601e-05	0	0	0	1.44603e-05	1.49085e-05	215	23.2317
A0A5F0A965	N-acetylmuramoyl-L-alanine amidase	0	0	0	5.50218e+06	153869	1.15691e-05	8.31255e+06	232461	3.16144e-05	1.43945e-05	1.59955e-05	326	35.759
A0A5C5EXG9	Methionine aminopeptidase	0	0	0	0	0	0	7228770	312627	4.2517e-05	1.41723e-05	2.45472e-05	212	23.1226
A0A5C5F3N9	Long-chain fatty-acid--CoA ligase	0	0	0	0	0	0	1.30785e+07	310167	4.21824e-05	1.40608e-05	2.4354e-05	397	42.166
A0A5C5F0S9	TIGR03089 family protein	0	0	0	2.19436e+07	482085	3.6247e-05	1.95957e+06	43050.3	5.8548e-06	1.40339e-05	1.94585e-05	428	45.5182
A0A0E3KUM4	Inorganic pyrophosphatase (	1.3657e+07	614531	4.17764e-05	0	0	0	0	0	0	1.39255e-05	2.41196e-05	204	22.2234
A0A5F0A6Y9	Glycoside hydrolase family 76	0	0	0	3.3728e+06	261402	1.96543e-05	2.09792e+06	162595	2.21128e-05	1.39224e-05	1.21196e-05	117	12.9027
A0A5C5F1Y7	Response regulator transcription factor	0	0	0	0	0	0	10108678	305805	4.15891e-05	1.3863e-05	2.40115e-05	304	33.056
A0A5C5F571	Uncharacterized protein	0	0	0	17171978	543326	4.08516e-05	0	0	0	1.36172e-05	2.35857e-05	302	31.6053
A0A5C5F1Q5	ABC transporter	3.05657e+06	76060.4	5.17066e-06	1.88538e+07	469162	3.52753e-05	0	0	0	1.3482e-05	1.90498e-05	361	40.1861
A0A5C5F2A8	Penicillin-binding protein 2	1.46385e+07	312402	2.12374e-05	1.1647e+07	248559	1.86887e-05	0	0	0	1.33087e-05	1.15959e-05	444	46.858
A0A5F0A5F7	Translation initiation factor IF-3	0	0	0	0	0	0	5.37093e+06	280142	3.8099e-05	1.26997e-05	2.19965e-05	178	19.1721
A0A5C5F1S9	Uncharacterized protein	2.13181e+07	394226	2.67999e-05	7.55314e+06	139677	1.0502e-05	0	0	0	1.2434e-05	1.3504e-05	501	54.0758
A0A5C5F3Z8	Class I SAM-dependent methyltransferase	9.68884e+06	546515	3.71526e-05	0	0	0	0	0	0	1.23842e-05	2.14501e-05	163	17.7284
A0A0E3N7A2	50S ribosomal protein L28	0	0	0	1.83979e+07	493849	3.71315e-05	0	0	0	1.23772e-05	2.14379e-05	345	37.254
A0A5F0A6P1	IclR family transcriptional regulator	4.64609e+06	63678.4	4.32892e-06	23140160	317154	2.38462e-05	4.7557e+06	65180.6	8.86449e-06	1.23465e-05	1.02139e-05	689	72.9618
A0A5C5F413	Cell wall channel	0	0	0	0	0	0	1.43783e+07	271329	3.69004e-05	1.23001e-05	2.13045e-05	490	52.992
A0A5C5F5X0	Uncharacterized protein	0	0	0	2.97335e+07	419769	3.15616e-05	2.57568e+06	36362.7	4.94528e-06	1.2169e-05	1.69756e-05	673	70.833
A0A5F0A4I7	Ppx/GppA family phosphatase	0	0	0	8.32826e+06	221711	1.667e-05	5.34441e+06	142276	1.93494e-05	1.20065e-05	1.04839e-05	350	37.5636
A0A5C5F6Q7	Flavin-dependent thymidylate synthase	0	0	0	10467154	471642	3.54618e-05	0	0	0	1.18206e-05	2.04739e-05	214	22.193
A0A5C5F1V9	Sugar ABC transporter substrate-binding protein	2.9968e+06	128229	8.71711e-06	0	0	0	4.47011e+06	191270	2.60124e-05	1.15765e-05	1.32399e-05	211	23.3708
A0A5F0A3Y0	Class E sortase	19157803	508200	3.45479e-05	0	0	0	0	0	0	1.1516e-05	1.99463e-05	335	37.6974
A0A5C5EZD5	FtsX-like permease family protein	0	0	0	1.88025e+07	457625	3.44079e-05	0	0	0	1.14693e-05	1.98654e-05	394	41.0873
A0A5C5F1J9	Uncharacterized protein	0	0	0	0	0	0	9744469	251814	3.42464e-05	1.14155e-05	1.97722e-05	348	38.6971
A0A5C5F7C9	Aldo/keto reductase	1.24086e+07	186613	1.26861e-05	1.90241e+07	286103	2.15115e-05	0	0	0	1.13992e-05	1.08133e-05	604	66.4939
A0A5C5F6G3	50S ribosomal protein L20	7.2413e+06	62610.9	4.25635e-06	2.84454e+07	245949	1.84924e-05	8.88739e+06	76843.5	1.04506e-05	1.10665e-05	7.13799e-06	1054	115.656
A0A5F0ADY6	1-deoxy-D-xylulose 5-phosphate reductoisomerase	0	0	0	1.09146e+07	187096	1.40674e-05	8.10715e+06	138972	1.89e-05	1.09891e-05	9.81882e-06	553	58.3367
A0A5C5F491	HAD family hydrolase	0	0	0	1.09477e+07	433412	3.25874e-05	0	0	0	1.08625e-05	1.88143e-05	241	25.2592
A0A5F0A899	Uncharacterized protein	0	0	0	0	0	0	5.59198e+06	238073	3.23776e-05	1.07925e-05	1.86932e-05	222	23.4885
A0A5F0AAC0	Acetylornithine aminotransferase	0	0	0	1.20704e+07	341813	2.57002e-05	1.67025e+06	47298.4	6.43253e-06	1.07109e-05	1.33736e-05	313	35.313
A0A5C5F1R1	Penicillin-binding protein	1.62429e+07	225242	1.53122e-05	1.60987e+07	223243	1.67852e-05	0	0	0	1.06991e-05	9.29493e-06	652	72.1129
A0A5F0A690	Transcriptional regulator MraZ	1.12766e+07	392613	2.66902e-05	0	0	0	1.06565e+06	37102.3	5.04587e-06	1.05787e-05	1.41792e-05	267	28.7219
A0A5F0A5T8	SDR family NAD(P)-dependent oxidoreductase	303475	9699.67	6.59393e-07	1.82866e+06	58447.6	4.39456e-06	6.10638e+06	195172	2.65432e-05	1.05324e-05	1.3991e-05	286	31.2872
A0A5F0AAP4	Hydrogenobyrinate a,c-diamide synthase	0	0	0	9.66588e+06	416393	3.13078e-05	0	0	0	1.04359e-05	1.80755e-05	218	23.2134
A0A5C5EZ05	Histidinol-phosphatase	1.08365e+07	460356	3.12954e-05	0	0	0	0	0	0	1.04318e-05	1.80684e-05	218	23.5393
A0A5C5F6N6	Uncharacterized protein	9119284	215767	1.4668e-05	9105938	215451	1.61993e-05	0	0	0	1.02891e-05	8.94346e-06	392	42.2646
A0A5F0AC43	FtsW/RodA/SpoVE family cell cycle protein	1.02145e+07	378556	2.57346e-05	0	0	0	1.01276e+06	37533.5	5.10452e-06	1.02797e-05	1.36255e-05	257	26.9829
A0A5C5F252	Probable membrane transporter protein	0	0	0	3.57269e+06	407957	3.06734e-05	0	0	0	1.02245e-05	1.77093e-05	82	8.75752
A0A5C5F5G0	Dihydroxyacetone kinase subunit L	0	0	0	37391064	401472	3.01858e-05	0	0	0	1.00619e-05	1.74278e-05	894	93.135
A0A5C5F077	ATP-dependent helicase	1.6807e+07	282502	1.92047e-05	3.05105e+06	51283.8	3.85592e-06	2.82772e+06	47529.9	6.46401e-06	9.84155e-06	8.21294e-06	558	59.4935
A0A5C5F7X3	NUDIX hydrolase	2.16982e+07	426187	2.89726e-05	0	0	0	0	0	0	9.65754e-06	1.67274e-05	475	50.9124
A0A5C5F0L0	Protein translocase subunit SecE	3.65439e+06	229216	1.55824e-05	2.72378e+06	170846	1.28455e-05	0	0	0	9.47596e-06	8.31973e-06	143	15.9429
A0A5C5F0T0	Phospho-sugar mutase	6.58968e+06	78915.6	5.36476e-06	1.02605e+07	122876	9.23883e-06	7.96373e+06	95370.8	1.29703e-05	9.1913e-06	3.803e-06	765	83.5028
A0A5C5F0T9	Biotin--[acetyl-CoA-carboxylase] ligase	0	0	0	1.73633e+07	295165	2.21929e-05	2.22282e+06	37786.6	5.13894e-06	9.1106e-06	1.16173e-05	539	58.8256
A0A5C5EZZ0	Aminopeptidase N	8.88403e+06	180538	1.22731e-05	543708	11049	8.30752e-07	5.07551e+06	103142	1.40272e-05	9.04371e-06	7.1665e-06	468	49.2087
A0A5C5F5D8	Uncharacterized protein	1.17476e+07	398935	2.712e-05	0	0	0	0	0	0	9.04e-06	1.56577e-05	262	29.4474
A0A5C5F5A7	SAM-dependent methyltransferase	529417	17022.9	1.15723e-06	10701551	344097	2.5872e-05	0	0	0	9.00973e-06	1.46146e-05	297	31.1004
A0A5C5F3Y8	Response regulator transcription factor	0	0	0	5.70529e+06	163610	1.23015e-05	3.66053e+06	104973	1.42762e-05	8.85923e-06	7.73559e-06	313	34.8712
A0A0E3N7Y9	D-beta-D-heptose 1-phosphate adenosyltransferase	2.73876e+06	25136.3	1.70879e-06	35689123	327554	2.46282e-05	0	0	0	8.77898e-06	1.37524e-05	988	108.956
A0A5F0AF42	Methionine synthase	1.47683e+07	113002	7.68198e-06	2.05035e+07	156886	1.17959e-05	6.51185e+06	49826.3	6.77633e-06	8.7514e-06	2.67522e-06	1199	130.691
A0A5C5F0E8	Pirin family protein	0	0	0	7.64788e+06	157303	1.18273e-05	5.02526e+06	103361	1.40569e-05	8.62808e-06	7.55484e-06	454	48.6187
A0A5C5F095	ABC transporter ATP-binding protein	2.68643e+06	99336.2	6.75297e-06	0	0	0	3.68086e+06	136107	1.85105e-05	8.42114e-06	9.3673e-06	249	27.0438
A0A5F0ACS0	Uncharacterized protein	0	0	0	0	0	0	4.72683e+06	185145	2.51795e-05	8.39316e-06	1.45374e-05	229	25.5304
A0A5F0A778	Serine/threonine protein kinase	0	0	0	0	0	0	7.02925e+06	184472	2.50879e-05	8.36265e-06	1.44845e-05	332	38.1048
A0A5F0ACI9	Probable dual-specificity RNA methyltransferase RlmN	1.00963e+07	229010	1.55683e-05	5.57804e+06	126524	9.5131e-06	0	0	0	8.36047e-06	7.8479e-06	416	44.0868
A0A5F0ACV6	MBL fold metallo-hydrolase	0	0	0	1.25889e+07	236756	1.78012e-05	2.82368e+06	53104	7.22208e-06	8.3411e-06	8.95321e-06	502	53.1726
A0A5C5F391	Purine-nucleoside phosphorylase	2.4095e+06	60247.8	4.0957e-06	1.0962e+07	274098	2.06088e-05	0	0	0	8.23485e-06	1.09101e-05	383	39.9932
A0A5F0A2U4	NYN domain-containing protein	0	0	0	0	0	0	8.83868e+06	181532	2.46882e-05	8.2294e-06	1.42537e-05	452	48.6893
A0A5F0A8E5	Cobalt-precorrin-6A reductase	0	0	0	1.25448e+07	309675	2.32838e-05	0	0	0	7.76128e-06	1.34429e-05	364	40.5095
A0A5C5F134	DNA polymerase III subunit epsilon	0	0	0	0	0	0	7.69203e+06	169388	2.30366e-05	7.67886e-06	1.33002e-05	435	45.4107
A0A5C5F2J6	UPF0176 protein EU802_05960	1.10236e+07	336414	2.28698e-05	0	0	0	0	0	0	7.62325e-06	1.32039e-05	307	32.7678
A0A5C5F473	DAK2 domain-containing protein	0	0	0	6.27101e+06	297706	2.23839e-05	0	0	0	7.46131e-06	1.29234e-05	206	21.0644
A0A5C5F4B3	Large-conductance mechanosensitive channel	0	0	0	9.94599e+06	179999	1.35337e-05	3.58591e+06	64896.4	8.82584e-06	7.45319e-06	6.87049e-06	499	55.2559
A0A5F0AB63	Thymidine phosphorylase	0	0	0	1.27186e+07	238851	1.79587e-05	1.64799e+06	30948.9	4.20901e-06	7.38925e-06	9.39226e-06	506	53.2489
A0A5F0A5D1	Disulfide bond formation protein DsbA	0	0	0	8.77448e+06	282647	2.12517e-05	0	0	0	7.08389e-06	1.22697e-05	294	31.0439
A0A5C5F1U7	LytR family transcriptional regulator	7.19566e+06	182850	1.24303e-05	4.56561e+06	116018	8.72314e-06	0	0	0	7.05116e-06	6.38161e-06	364	39.3527
A0A5F0A6B7	NADPH-dependent oxidoreductase	5.98374e+06	278895	1.89596e-05	0	0	0	0	0	0	6.31986e-06	1.09463e-05	198	21.4551
A0A5C5F439	Mechanosensitive ion channel	0	0	0	1.19732e+07	249820	1.87835e-05	0	0	0	6.26116e-06	1.08447e-05	459	47.9272
A0A5C5F5D7	Metal-sulfur cluster assembly factor	0	0	0	1.27252e+06	53433.5	4.01755e-06	2582807	108453	1.47495e-05	6.25568e-06	7.62521e-06	221	23.815
A0A5C5F5P0	Probable primosomal protein N'	9.15135e+06	270143	1.83646e-05	0	0	0	0	0	0	6.12154e-06	1.06028e-05	307	33.8759
A0A5C5F6D0	Dyp-type peroxidase	0	0	0	0	0	0	4.12009e+06	134021	1.82267e-05	6.07557e-06	1.05232e-05	291	30.7421
A0A5F0A6A7	ATP-binding cassette domain-containing protein	8.35278e+06	265901	1.80762e-05	0	0	0	0	0	0	6.0254e-06	1.04363e-05	291	31.4131
A0A5F0A7F2	Amino acid ABC transporter ATP-binding protein	2.57003e+07	216573	1.47229e-05	4.28745e+06	36129.8	2.71652e-06	423368	3567.66	4.85198e-07	5.97486e-06	7.65769e-06	1079	118.668
A0A5C5F476	HlyD family efflux transporter periplasmic adaptor subunit	1.43772e+07	256514	1.7438e-05	0	0	0	0	0	0	5.81268e-06	1.00679e-05	510	56.0486
A0A5C5F6T6	MFS transporter	0	0	0	0	0	0	4.6513e+06	127104	1.72861e-05	5.76202e-06	9.98012e-06	332	36.5943
A0A5F0AEL0	Anaerobic C4-dicarboxylate transporter	7.82333e+06	242203	1.64652e-05	0	0	0	0	0	0	5.48839e-06	9.50617e-06	298	32.3008
A0A5F0ACN1	30S ribosomal protein S17	8.52876e+06	183468	1.24723e-05	0	0	0	1.32016e+06	28398.9	3.86221e-06	5.44485e-06	6.38501e-06	424	46.4864
A0A5F0A539	Amidohydrolase family protein	1.89061e+06	53653.2	3.6474e-06	5.89616e+06	167326	1.25809e-05	0	0	0	5.40944e-06	6.47291e-06	301	35.2375
A0A5F0AC66	Uncharacterized protein	2.24086e+06	77000.6	5.23458e-06	0	0	0	2.31075e+06	79402.2	1.07986e-05	5.3444e-06	5.40015e-06	279	29.1018
A0A5F0A6A1	Cell division protein FtsQ	0	0	0	0	0	0	3.88862e+06	117184	1.59369e-05	5.3123e-06	9.20117e-06	319	33.1839
A0A5F0A2R8	Trehalose-6-phosphate synthase	0	0	0	5872852	211876	1.59305e-05	0	0	0	5.31017e-06	9.19748e-06	251	27.7184
A0A5C5F453	Uncharacterized protein	0	0	0	0	0	0	3.63298e+06	116921	1.59012e-05	5.30039e-06	9.18055e-06	300	31.072
A0A0E3N3Y7	Ferredoxin	0	0	0	0	0	0	2.92376e+06	112847	1.53471e-05	5.11571e-06	8.86067e-06	232	25.909
A0A5C5F5L0	Precorrin-6y C5,15-methyltransferase (Decarboxylating) subunit CbiE	8551435	101069	6.87074e-06	8.45789e+06	99963	7.51602e-06	0	0	0	4.79559e-06	4.16561e-06	759	84.6102
A0A5F0ABG2	4'-phosphopantetheinyl transferase superfamily protein	0	0	0	6.39151e+06	188105	1.41432e-05	0	0	0	4.71441e-06	8.16559e-06	305	33.9784
A0A5C5EYY3	N-acetyltransferase	0	0	0	4714457	174900	1.31504e-05	0	0	0	4.38347e-06	7.59239e-06	255	26.9551
A0A5F0AB23	1-acyl-sn-glycerol-3-phosphate acyltransferase	0	0	0	0	0	0	2.74473e+06	96365.4	1.31056e-05	4.36853e-06	7.56652e-06	253	28.4825
A0A5F0ABK8	Ppx/GppA family phosphatase	0	0	0	0	0	0	3.84063e+06	93249.7	1.26819e-05	4.22729e-06	7.32188e-06	394	41.1865
A0A5C5F5Q3	ATP synthase epsilon chain	0	0	0	0	0	0	2.65793e+06	92302.7	1.25531e-05	4.18435e-06	7.24751e-06	266	28.7958
A0A5C5F509	LexA repressor	0	0	0	0	0	0	3.33729e+06	91183.5	1.24009e-05	4.13362e-06	7.15964e-06	351	36.5997
A0A5C5EX85	Phosphate signaling complex protein PhoU	0	0	0	5.35004e+06	111966	8.41849e-06	1.2492e+06	26143.2	3.55545e-06	3.99131e-06	4.22613e-06	440	47.7828
A0A5C5EYW9	Nucleoside diphosphate kinase	0	0	0	6.94317e+06	155064	1.16589e-05	0	0	0	3.88631e-06	6.73129e-06	412	44.7762
A0A5F0A6X8	Alpha/beta fold hydrolase	0	0	0	5.4708e+06	154389	1.16082e-05	0	0	0	3.8694e-06	6.702e-06	339	35.4351
A0A5C5F7J3	Segregation and condensation protein B	0	0	0	8.08023e+06	153890	1.15707e-05	0	0	0	3.8569e-06	6.68035e-06	469	52.5064
A0A5F0A549	Basic endochitinase (Fragment)	5.33176e+06	166808	1.13398e-05	0	0	0	0	0	0	3.77992e-06	6.54702e-06	302	31.9635
A0A5F0ACA8	Peptide ABC transporter	0	0	0	8758228	150279	1.12992e-05	0	0	0	3.7664e-06	6.52359e-06	546	58.2797
A0A5C5EWY1	Alpha/beta hydrolase	0	0	0	4678681	104507	7.85765e-06	1.12617e+06	25155	3.42105e-06	3.75957e-06	3.93975e-06	422	44.7692
A0A5C5F5L1	DNA primase	0	0	0	8.17984e+06	146228	1.09946e-05	0	0	0	3.66487e-06	6.34775e-06	523	55.9388
A0A5F0AB69	UPF0237 protein EU802_02455	9.51297e+06	159041	1.08118e-05	0	0	0	0	0	0	3.60392e-06	6.24217e-06	562	59.8146
A0A5C5F5J0	Amidase	0	0	0	0	0	0	1.85461e+06	77829.2	1.05847e-05	3.52823e-06	6.11107e-06	215	23.8293
A0A5C5F520	Riboflavin biosynthesis protein RibBA	0	0	0	3.63512e+06	108278	8.14123e-06	486072	14478.5	1.96906e-06	3.3701e-06	4.2476e-06	305	33.572
A0A5C5F7L0	Protein-export membrane protein SecG	0	0	0	0	0	0	2.02676e+06	73328.9	9.97265e-06	3.32422e-06	5.75771e-06	251	27.6394
A0A5F0AAG4	Uncharacterized protein	1.35983e+07	107523	7.30955e-06	4.2375e+06	33506.4	2.51928e-06	0	0	0	3.27628e-06	3.71311e-06	1166	126.469
A0A5F0A8Y4	tRNA dimethylallyltransferase	0	0	0	0	0	0	3.17785e+06	71315.5	9.69883e-06	3.23294e-06	5.59962e-06	416	44.5604
A0A5C5F680	CinA family protein	0	0	0	4.03794e+06	125719	9.45256e-06	0	0	0	3.15085e-06	5.45744e-06	295	32.1187
A0A5F0A9K6	Membrane protein insertase YidC	0	0	0	2.58612e+06	123385	9.2771e-06	0	0	0	3.09237e-06	5.35614e-06	191	20.9597
A0A5F0AC41	Uncharacterized protein	0	0	0	0	0	0	2.01297e+06	67629.9	9.19759e-06	3.06586e-06	5.31023e-06	280	29.7645
A0A0E3N7L6	Uncharacterized protein	0	0	0	0	0	0	2.66786e+06	62665.7	8.52246e-06	2.84082e-06	4.92045e-06	380	42.573
A0A5F0A353	Uncharacterized protein	0	0	0	0	0	0	4.36342e+06	61586.7	8.37572e-06	2.79191e-06	4.83572e-06	643	70.8501
A0A5C5F3U7	Transcription-repair-coupling factor	0	0	0	9267527	109839	8.25856e-06	0	0	0	2.75285e-06	4.76808e-06	785	84.3738
A0A5F0A617	TrkA family potassium uptake protein	0	0	0	3.00489e+06	107682	8.09636e-06	0	0	0	2.69879e-06	4.67443e-06	255	27.9053
A0A5F0AE57	CsbD family protein	413402	7773.94	5.2848e-07	224658	4224.65	3.17643e-07	2.78702e+06	52409.3	7.12761e-06	2.65791e-06	3.87231e-06	488	53.1779
A0A5C5F0D4	M1 family metallopeptidase	0	0	0	5085054	106024	7.97175e-06	0	0	0	2.65725e-06	4.60249e-06	457	47.9612
A0A5C5F719	Ribosome maturation factor RimM	0	0	0	0	0	0	3.17573e+06	56812.7	7.72647e-06	2.57549e-06	4.46088e-06	520	55.8983
A0A5C5F4T6	Superoxide dismutase [Cu-Zn]	8.01886e+06	112722	7.66296e-06	0	0	0	0	0	0	2.55432e-06	4.42421e-06	638	71.1383
A0A5C5F1B9	Bifunctional uroporphyrinogen-III C-methyltransferase/uroporphyrinogen-III synthase	0	0	0	0	0	0	2.67441e+06	53357	7.25649e-06	2.41883e-06	4.18954e-06	458	50.1229
A0A5F0A6K5	Peroxide stress protein YaaA	4.24542e+06	103861	7.06055e-06	0	0	0	0	0	0	2.35352e-06	4.07641e-06	380	40.8761
A0A5C5F738	Tyrosine recombinase XerC	0	0	0	4.21266e+06	93544.8	7.03345e-06	0	0	0	2.34448e-06	4.06076e-06	424	45.0335
A0A5C5F460	Bifunctional (P)ppGpp synthetase/guanosine-3',5'-bis(Diphosphate) 3'-pyrophosphohydrolase	0	0	0	0	0	0	1.32807e+06	51243.9	6.96911e-06	2.32304e-06	4.02362e-06	258	25.9166
A0A5F0AB89	NYN domain-containing protein	0	0	0	0	0	0	3.83185e+06	49612.8	6.74729e-06	2.2491e-06	3.89555e-06	718	77.235
A0A5F0AB22	GTP cyclohydrolase 1	0	0	0	0	0	0	2.0498e+06	48797.4	6.6364e-06	2.21213e-06	3.83153e-06	371	42.0064
A0A5C5F0H5	Succinate dehydrogenase/fumarate reductase iron-sulfur subunit	3.34806e+06	47155	3.20565e-06	332502	4683.04	3.52108e-07	1.55375e+06	21883.5	2.97613e-06	2.17796e-06	1.58539e-06	670	71.0012
A0A5C5F3J3	tRNA(Ile)-lysidine synthase	2.17469e+06	94873.4	6.44959e-06	0	0	0	0	0	0	2.14986e-06	3.72367e-06	203	22.922
A0A5C5F4R9	Asparaginase	0	0	0	5.0623e+06	85016.7	6.39224e-06	0	0	0	2.13075e-06	3.69056e-06	561	59.5447
A0A5F0A5H7	Polyphosphate kinase 2	0	0	0	0	0	0	1.4045e+06	41585.1	5.65553e-06	1.88518e-06	3.26522e-06	328	33.774
A0A0M4L909	Antitoxin	0	0	0	0	0	0	251735	38549.2	5.24265e-06	1.74755e-06	3.02684e-06	60	6.53024
A0A5C5EZ02	Phosphoribosylformylglycinamidine cyclo-ligase	0	0	0	0	0	0	303537	38190.5	5.19386e-06	1.73129e-06	2.99868e-06	70	7.94798
A0A5C5F732	Protein-export membrane protein SecF	0	0	0	1.04336e+06	64298	4.83444e-06	0	0	0	1.61148e-06	2.79116e-06	155	16.227
A0A5F0A5N1	Oxygenase	0	0	0	0	0	0	3.49517e+06	35478.1	4.82498e-06	1.60833e-06	2.7857e-06	896	98.5162
A0A5C5F0B4	Sensor histidine kinase	0	0	0	2.93464e+06	61842.1	4.64978e-06	0	0	0	1.54993e-06	2.68455e-06	435	47.4537
A0A5C5F3E9	TatD family deoxyribonuclease	2.76264e+06	63265.8	4.30087e-06	186915	4280.43	3.21837e-07	0	0	0	1.5409e-06	2.39561e-06	399	43.6673
A0A5F0A6N8	Helix-turn-helix transcriptional regulator	0	0	0	1.95314e+06	56952.4	4.28214e-06	0	0	0	1.42738e-06	2.47229e-06	316	34.2942
A0A5C5F378	Alpha/beta fold hydrolase	0	0	0	3.08082e+06	56893.6	4.27771e-06	0	0	0	1.4259e-06	2.46974e-06	492	54.1506
A0A5F0AAS4	Glutamyl-tRNA reductase	0	0	0	0	0	0	906890	31000.2	4.21599e-06	1.40533e-06	2.4341e-06	268	29.2544
A0A5F0A8E2	Thiamine pyrophosphokinase	1.88064e+06	61568.1	4.18546e-06	0	0	0	0	0	0	1.39515e-06	2.41648e-06	273	30.5457
A0A5C5EYY1	Cell division ATP-binding protein FtsE	0	0	0	0	0	0	1.58194e+06	30045.2	4.08611e-06	1.36204e-06	2.35912e-06	491	52.6521
A0A0E3H5J8	50S ribosomal protein L29	1.88203e+06	57179	3.88708e-06	0	0	0	0	0	0	1.29569e-06	2.24421e-06	291	32.9147
A0A5C5F3A5	Cation:proton antiporter	0	0	0	0	0	0	219891	28445	3.86849e-06	1.2895e-06	2.23347e-06	69	7.73038
A0A5C5F251	Uncharacterized protein	0	0	0	0	0	0	898221	27149.8	3.69235e-06	1.23078e-06	2.13178e-06	300	33.0839
A0A5C5F6J5	YceI family protein	1.27572e+06	27205.8	1.84948e-06	1.107e+06	23607.8	1.77502e-06	0	0	0	1.20817e-06	1.04697e-06	430	46.8912
A0A5C5F639	NAD kinase	0	0	0	2.09564e+06	47879.9	3.59999e-06	0	0	0	1.2e-06	2.07846e-06	382	43.7688
A0A5F0A4Q9	DNA polymerase III subunit delta	0	0	0	0	0	0	858230	25297.1	3.44038e-06	1.14679e-06	1.9863e-06	320	33.926
A0A5F0A6G3	Signal peptidase I	248661	7739.07	5.2611e-07	0	0	0	612476	19062.1	2.59242e-06	1.03951e-06	1.37035e-06	300	32.1306
A0A5F0ABA0	Iron chelate uptake ABC transporter family permease subunit	1.266e+06	45490.5	3.09249e-06	0	0	0	0	0	0	1.03083e-06	1.78545e-06	247	27.83
A0A5F0A9D2	TetR/AcrR family transcriptional regulator	0	0	0	1.46066e+06	37335.8	2.8072e-06	0	0	0	9.35733e-07	1.62074e-06	365	39.1222
A0A5C5F4A3	Arginine biosynthesis bifunctional protein ArgJ	1.03248e+06	29525.5	2.00717e-06	304934	8720.1	6.55647e-07	0	0	0	8.87606e-07	1.02349e-06	325	34.9691
A0A5F0ADK6	Isoprenyl transferase	148786	4991.77	3.39346e-07	107652	3611.71	2.71557e-07	375667	12603.6	1.71408e-06	7.74994e-07	8.13977e-07	265	29.8062
A0A5F0ACL4	DUF1906 domain-containing protein	0	0	0	0	0	0	1.92147e+06	15877.7	2.15934e-06	7.19781e-07	1.2467e-06	1122	121.018
A0A5F0AA53	Cytochrome bc complex cytochrome b subunit	0	0	0	0	0	0	1.12113e+06	15360.7	2.08904e-06	6.96347e-07	1.20611e-06	675	72.9865
A0A5C5F1P6	RNA-binding S4 domain-containing protein	0	0	0	0	0	0	213548	11842.1	1.61051e-06	5.36836e-07	9.29827e-07	163	18.033
A0A5C5EZG6	Hemin ABC transporter substrate-binding protein	686811	22845	1.55303e-06	0	0	0	0	0	0	5.17676e-07	8.96641e-07	280	30.0639
A0A5C5F3S7	4-diphosphocytidyl-2-C-methyl-D-erythritol kinase	0	0	0	0	0	0	446125	10163.3	1.38219e-06	4.60731e-07	7.9801e-07	415	43.8958
A0A5F0A842	DUF3151 domain-containing protein	328577	19920.6	1.35422e-06	0	0	0	0	0	0	4.51407e-07	7.8186e-07	159	16.4943
A0A5F0AEM2	DNA translocase FtsK	0	0	0	283001	16301.6	1.22568e-06	0	0	0	4.08562e-07	7.07649e-07	155	17.3603
A0A5C5F5M4	Iron siderophore-binding protein	2.11454e+06	17799.5	1.21003e-06	0	0	0	0	0	0	4.03342e-07	6.98609e-07	1096	118.798
A0A5F0A9T5	YcaO domain-containing protein	0	0	0	509338	14464.3	1.08754e-06	0	0	0	3.62514e-07	6.27893e-07	311	35.2134
A0A5C5F131	Asparaginase	0	0	0	494773	13391.1	1.00685e-06	0	0	0	3.35615e-07	5.81303e-07	359	36.948
A0A5F0A3A9	Disulfide bond formation protein B	0	0	0	0	0	0	521929	7335.54	9.97625e-07	3.32542e-07	5.75979e-07	673	71.1507
A0A5C5F2W0	Uncharacterized protein	0	0	0	670427	9283.95	6.98041e-07	0	0	0	2.3268e-07	4.03014e-07	668	72.2136
A0A5F0AC64	Uncharacterized protein	0	0	0	0	0	0	128310	4952.31	6.73509e-07	2.24503e-07	3.88851e-07	240	25.909
A0A5C5F1I8	Hydrolase	401640	8851.04	6.01702e-07	0	0	0	0	0	0	2.00567e-07	3.47393e-07	401	45.3777
A0A5C5EY85	ATP-dependent Clp protease adapter protein ClpS	0	0	0	298885	7434.48	5.58983e-07	0	0	0	1.86328e-07	3.22729e-07	382	40.2026
A0A5C5F1S3	Acyl-CoA desaturase	308083	4828.51	3.28247e-07	0	0	0	0	0	0	1.09416e-07	1.89513e-07	578	63.8049
A0A5C5F4D5	SpaA domain-containing protein	0	0	0	0	0	0	0	0	0	0	0	535	57.1438
A0A0E3H6A9	DUF3618 domain-containing protein	0	0	0	0	0	0	0	0	0	0	0	1264	138.92
A0A0E3KKI3	Transcriptional regulator WhiB	0	0	0	0	0	0	0	0	0	0	0	643	68.9817
A0A5C5EY08	Uncharacterized protein	0	0	0	0	0	0	0	0	0	0	0	296	32.74
A0A5C5EZ16	Glutaredoxin-like protein NrdH	0	0	0	0	0	0	0	0	0	0	0	319	34.4638
A0A5C5EZJ9	SCP_3 domain-containing protein	0	0	0	0	0	0	0	0	0	0	0	330	35.8316
A0A5C5EZL7	Metallopeptidase family protein	0		0	0		0	0		0	0	0	432	#N/A
A0A5C5F2R0	DUF3263 domain-containing protein	0	0	0	0	0	0	0	0	0	0	0	172	18.6782
A0A5C5F2R4	Prephenate dehydratase	0	0	0	0	0	0	0	0	0	0	0	273	31.0538
A0A5C5F3W1	Acetolactate synthase	0	0	0	0	0	0	0	0	0	0	0	311	34.4829
A0A5C5F3Y5	TrwC domain-containing protein	0	0	0	0	0	0	0	0	0	0	0	370	39.789
A0A5C5F6S3	Diaminopimelate epimerase	0	0	0	0	0	0	0	0	0	0	0	245	26.2547
A0A5C5F740	Adenosylmethionine--8-amino-7-oxononanoate transaminase	#N/A		0	#N/A		0	#N/A		0	0	0	516	56.4316
A0A5F0A6S5	Uncharacterized protein	0	0	0	0	0	0	0	0	0	0	0	220	24.4619
A0A5F0A6W0	GNAT family N-acetyltransferase	0	0	0	0	0	0	0	0	0	0	0	476	49.3271
A0A5F0A779	Holo-[acyl-carrier-protein] synthase	0	0	0	0	0	0	0	0	0	0	0	539	59.2906
A0A5F0A889	Glutamyl-Q tRNA(Asp) synthetase	0	0	0	0	0	0	0	0	0	0	0	239	26.9497
A0A5F0A958	Glycerophosphodiester phosphodiesterase	0	0	0	0	0	0	0	0	0	0	0	202	21.762
A0A5F0A9G2	Exodeoxyribonuclease 7 large subunit	0	0	0	0	0	0	0	0	0	0	0	136	14.7117
A0A5F0AAJ9	tRNA (guanine-N(1)-)-methyltransferase	0	0	0	0	0	0	0	0	0	0	0	227	25.3741
A0A5C5EXM3	DEAD/DEAH box helicase	0	0	0	0	0	0	0	0	0	0	0	384	41.7666
A0A5C5EYJ2	Lantibiotic dehydratase	0	0	0	0	0	0	0	0	0	0	0	681	73.9625
A0A5C5F266	DUF222 domain-containing protein	0	0	0	0	0	0	0	0	0	0	0	491	53.9712
A0A5C5F2B1	MarR family transcriptional regulator	0	0	0	0	0	0	0	0	0	0	0	309	33.9407
A0A5C5F327	Universal stress protein	0	0	0	0	0	0	0	0	0	0	0	131	14.3623
A0A5C5F6P5	Bifunctional oligoribonuclease/PAP phosphatase NrnA	0	0	0	0	0	0	0	0	0	0	0	430	46.9049
A0A5F0A5M8	Uncharacterized protein	0	0	0	0	0	0	0	0	0	0	0	223	24.7318
A0A5F0A8H7	DEAD/DEAH box helicase	0	0	0	0	0	0	0	0	0	0	0	165	17.396
A0A5F0A9E8	Reverse transcriptase domain-containing protein	0	0	0	0	0	0	0	0	0	0	0	276	28.9269
A0A5F0ABE6	Precorrin-6A synthase (Deacetylating)	0	0	0	0	0	0	0	0	0	0	0	293	32.001
A0A5F0ABH3	TIGR03085 family protein	0	0	0	0	0	0	0	0	0	0	0	188	20.1897
A0A5F0ABS5	Carboxylic ester hydrolase	0	0	0	0	0	0	0	0	0	0	0	461	48.6961
A0A5F0AC22	GNAT family N-acetyltransferase	0	0	0	0	0	0	0	0	0	0	0	278	30.1974
A0A5F0ADE8	Imidazoleglycerol-phosphate dehydratase	0	0	0	0	0	0	0	0	0	0	0	398	41.4633
A0A5C5EY75	DegV family EDD domain-containing protein	0	0	0	0	0	0	0	0	0	0	0	458	48.6613
A0A5F0AAI5	Serine acetyltransferase	0	0	0	0	0	0	0	0	0	0	0	566	60.3856
A0A5C5F4I0	Acyl carrier protein	0	0	0	0	0	0	0	0	0	0	0	252	27.1069
A0A5C5EZ98	Alanine racemase	0	0	0	0	0	0	0	0	0	0	0	138	14.8084
A0A5F0AAH5	DM13 domain-containing protein	0	0	0	0	0	0	0	0	0	0	0	483	50.3319
A0A5F0ACA7	Penicillin-binding protein 2	0	0	0	0	0	0	0	0	0	0	0	688	75.1766
A0A5C5F291	Anti-sigma factor	0	0	0	0	0	0	0	0	0	0	0	373	40.0443
A0A5F0A2Q7	DNA repair protein RadA	0	0	0	0	0	0	0	0	0	0	0	295	32.9301
A0A5F0A7A6	YhgE/Pip domain-containing protein	0	0	0	0	0	0	0	0	0	0	0	318	36.4071
A0A5F0A8H2	DUF2156 domain-containing protein	0	0	0	0	0	0	0	0	0	0	0	452	49.7457
A0A5F0A8Y5	ABC transporter permease	0	0	0	0	0	0	0	0	0	0	0	540	60.1023
A0A5F0A9Z0	TPM domain-containing protein	0	0	0	0	0	0	0	0	0	0	0	246	26.6643
A0A5F0AD96	DoxX family membrane protein	0	0	0	0	0	0	0	0	0	0	0	383	40.3108
A0A0E3H5E9	ABC transporter permease	0	0	0	0	0	0	0	0	0	0	0	585	65.4833
A0A0E3N5N4	ABC transporter permease	0	0	0	0	0	0	0	0	0	0	0	468	49.9967
A0A5C5EZ86	Type VII secretion-associated serine protease mycosin	0	0	0	0	0	0	0	0	0	0	0	308	32.6349
A0A5C5F0G7	ABC transporter ATP-binding protein	0	0	0	0	0	0	0	0	0	0	0	414	44.8938
A0A5C5F558	MATE family efflux transporter	0	0	0	0	0	0	0	0	0	0	0	180	19.7264
A0A5C5F5T2	Alpha-(1->6)-mannopyranosyltransferase A	0	0	0	0	0	0	0	0	0	0	0	496	54.5832
A0A5F0A4Y4	Metal ABC transporter permease	0	0	0	0	0	0	0	0	0	0	0	227	24.2659
A0A5F0A646	Holin	0	0	0	0	0	0	0	0	0	0	0	257	28.0226
A0A5F0A6C5	A/G-specific adenine glycosylase	0	0	0	0	0	0	0	0	0	0	0	257	27.6915
A0A5F0A8N2	Phosphate import ATP-binding protein PstB	0	0	0	0	0	0	0	0	0	0	0	256	28.5826
A0A5F0AA48	Iron ABC transporter permease	0	0	0	0	0	0	0	0	0	0	0	439	46.0552
A0A5F0AAZ4	Rhomboid family intramembrane serine protease	0	0	0	0	0	0	0	0	0	0	0	245	26.7222
A0A5F0ABD4	Phosphatidate cytidylyltransferase	0	0	0	0	0	0	0	0	0	0	0	141	14.7736
A0A5F0AC13	Branched-chain amino acid transport system carrier protein	0	0	0	0	0	0	0	0	0	0	0	1040	110.459
A0A5F0AEC7	Uncharacterized protein	0	0	0	0	0	0	0	0	0	0	0	536	57.4443
A0A0E3KUW1	DUF1508 domain-containing protein	0	0	0	0	0	0	0	0	0	0	0	208	22.3027
A0A5C5EXV3	DUF3073 domain-containing protein	0	0	0	0	0	0	0	0	0	0	0	245	26.2609
A0A5C5F613	ABC transporter family substrate-binding protein	0	0	0	0	0	0	0	0	0	0	0	248	27.3807
A0A5F0A2H0	Phage tail protein (Tape measure protein)	0	0	0	0	0	0	0	0	0	0	0	469	51.3136
A0A5F0AE98	Uncharacterized protein	0	0	0	0	0	0	0	0	0	0	0	235	24.7718
A0A5F0ACM8	Phosphoribosylglycinamide formyltransferase	0	0	0	0	0	0	0	0	0	0	0	469	50.0331
A0A5C5EZE0	Phospho-sugar mutase	0	0	0	0	0	0	0	0	0	0	0	175	19.2998
A0A5F0A3H4	Histidine phosphatase family protein	0	0	0	0	0	0	0	0	0	0	0	65	7.23589
A0A5F0A7L5	NUDIX domain-containing protein	0	0	0	0	0	0	0	0	0	0	0	86	9.10671
A0A5F0A8H0	Uncharacterized protein	0	0	0	0	0	0	0	0	0	0	0	89	9.72479
A0A5F0ABD2	dTDP-4-dehydrorhamnose reductase	0	0	0	0	0	0	0	0	0	0	0	68	7.64269
A0A5F0ABH5	Uncharacterized protein	0	0	0	0	0	0	0	0	0	0	0	166	18.0035
A0A5F0ACI2	Geranylgeranyl reductase family protein	0	0	0	0	0	0	0	0	0	0	0	426	45.4692
A0A5C5EYK8	Extracellular solute-binding protein	0	0	0	0	0	0	0	0	0	0	0	193	19.3924
A0A5C5F4L1	Peptidase	0	0	0	0	0	0	0	0	0	0	0	698	75.7726
A0A5F0AA96	Uncharacterized protein	0	0	0	0	0	0	0	0	0	0	0	236	24.1494
A0A0E3N128	Thiol-disulfide isomerase/thioredoxin	0	0	0	0	0	0	0	0	0	0	0	194	20.9716
A0A5C5F2I8	Uncharacterized protein	0	0	0	0	0	0	0	0	0	0	0	850	92.8864
A0A5F0A8Z4	Uncharacterized protein	0	0	0	0	0	0	0	0	0	0	0	236	25.4725
A0A5F0AAB9	Hydrolase	0	0	0	0	0	0	0	0	0	0	0	286	31.3371
A0A5F0AEB4	Uncharacterized protein	0	0	0	0	0	0	0	0	0	0	0	179	19.247

## Sheet: Table S2
Table S2. Identified proteins of the shaving fraction. The table shows the Uniprot ID, description, molecular weight number of amino acids, the area and quantification of three biological replicates.
Uniprot ID	Description	Biological replicate 1			Biological replicate 2			Biological replicate 3			Mean	Standard deviation	# AAs	MW [kD]
		Area	Intensity/MW	Quantification	Area	Intensity/MW	Quantification	Area	Intensity/MW	Quantification
A0A0E3N5D6	Elongation factor Tu	2.34873e+09	5.34126e+07	0.00943733	8.43306e+10	1.91777e+09	0.0809785	3.56683e+10	8.11135e+08	0.043261	0.0445589	0.0357882	396	43.9732
A0A0M3SY67	30S ribosomal protein S15	1.466e+09	1.43282e+08	0.0253161	247714624	2.42108e+07	0.00102231	1.70085e+10	1.66235e+09	0.0886596	0.0383327	0.0452454	89	10.2316
A0A5F0ABP6	50S ribosomal protein L24	2.05592e+09	1.82927e+08	0.0323209	10129395968	9.01271e+08	0.0380565	9.38934e+09	8.35424e+08	0.0445564	0.0383112	0.00612171	104	11.239
A0A0E3KUD7	50S ribosomal protein L21	2799959251	2.56192e+08	0.0452658	1.2253e+10	1.12112e+09	0.0473399	3.90637e+09	3.57426e+08	0.0190629	0.0372229	0.0157611	101	10.9292
A0A5C5F388	Uncharacterized protein	1.10737e+08	1.67244e+07	0.00295498	9473063624	1.4307e+09	0.0604116	2896711392	4.37484e+08	0.0233327	0.0288998	0.02913	62	6.6213
A0A0E3N6W9	30S ribosomal protein S7	3.84578e+09	2.21068e+08	0.0390598	5.54961e+09	3.1901e+08	0.0134703	8.64838e+09	4.97136e+08	0.0265142	0.0263481	0.0127956	155	17.3964
A0A5C5F2T7	Uncharacterized protein	9.55109e+09	2.3418e+08	0.0413766	2.10976e+10	5.17285e+08	0.0218425	4.71891e+09	1.15701e+08	0.0061708	0.02313	0.0176382	365	40.7852
A0A5F0A4G7	Esterase family protein	7.54332e+09	1.94822e+08	0.0344225	1.72427e+10	4.45329e+08	0.0188041	9.90919e+09	2.55925e+08	0.0136495	0.022292	0.0108168	359	38.7191
A0A5C5F319	PDZ domain-containing protein	9.85419e+09	2.00046e+08	0.0353455	1.84513e+10	3.74572e+08	0.0158164	7.92485e+09	1.60879e+08	0.00858029	0.0199141	0.0138451	487	49.2597
A0A5F0A8K4	DUF2505 domain-containing protein	1.55311e+09	8.78158e+07	0.0155159	1.13282e+10	6.40518e+08	0.0270461	4.69504e+09	2.65467e+08	0.0141583	0.0189068	0.00708144	167	17.686
A0A5F0A385	Cell wall channel	1.6412e+09	3.00702e+08	0.0531302	0	0	0	260942591	4.78102e+07	0.0025499	0.01856	0.0299658	49	5.45789
A0A5F0AD55	Elongation factor Ts	2.28626e+09	7.78988e+07	0.0137637	1.55651e+10	5.30344e+08	0.0223939	6.87455e+09	2.34234e+08	0.0124926	0.0162168	0.00538722	275	29.3491
A0A5F0AC12	50S ribosomal protein L31 type B	2.66417e+09	2.64879e+08	0.0468008	1.62557e+08	1.61619e+07	0.000682442	1.61588e+08	1.60655e+07	0.000856836	0.0161134	0.0265762	88	10.058
A0A0E3N6V1	50S ribosomal protein L11	5.81237e+06	382140	6.75193e-05	8.06025e+09	5.29929e+08	0.0223764	6.38965e+09	4.20094e+08	0.0224052	0.0149497	0.0128884	143	15.21
A0A5C5F341	60 kDa chaperonin	4.21613e+09	7.37524e+07	0.0130311	2.09492e+10	3.66463e+08	0.015474	1.27554e+10	2.23129e+08	0.0119003	0.0134685	0.00182655	546	57.166
A0A5C5F5C4	Glyceraldehyde-3-phosphate dehydrogenase	1.04381e+09	2.88782e+07	0.00510241	1.65831e+10	4.58788e+08	0.0193725	1.05374e+10	2.91529e+08	0.0155484	0.0133411	0.00738665	334	36.1454
A0A5F0ACG0	30S ribosomal protein S16	180196181	1.07806e+07	0.00190479	4.62883e+09	2.76928e+08	0.0116934	5.59118e+09	3.34503e+08	0.0178403	0.0104795	0.00803681	153	16.7149
A0A5C5EZ08	DUF3107 domain-containing protein	131180152	1.61331e+07	0.00285052	2.77994e+09	3.4189e+08	0.0144364	2.10656e+09	2.59075e+08	0.0138175	0.0103681	0.0065178	75	8.13109
A0A5C5F366	Copper chaperone	3.11034e+08	4.35963e+07	0.00770291	280775000	3.9355e+07	0.00166178	2.8319e+09	3.96935e+08	0.0211701	0.0101782	0.00998693	67	7.13441
A0A5F0ACB9	Cold-shock protein	2.62499e+06	357065	6.30888e-05	3.76063e+08	5.1154e+07	0.00215999	3.88121e+09	5.27942e+08	0.0281572	0.0101268	0.01565	67	7.35159
A0A5F0AB10	Ribosome hibernation promoting factor	5.46766e+08	2.23148e+07	0.00394275	9.67774e+09	3.94972e+08	0.0166778	3.85235e+09	1.57224e+08	0.00838534	0.00966864	0.0064638	220	24.5023
A0A5F0A4D0	DUF4185 domain-containing protein	4.63561e+09	9.03388e+07	0.0159617	8.63941e+09	1.68365e+08	0.00710926	5.07507e+09	9.89031e+07	0.00527488	0.00944862	0.00571459	469	51.3136
A0A5F0AEZ8	Phosphoglycerate kinase	8.97385e+08	2.1109e+07	0.00372969	1.43049e+10	3.3649e+08	0.0142084	7.8072e+09	1.83647e+08	0.00979459	0.00924423	0.005261	404	42.512
A0A5C5F242	50S ribosomal protein L4	1.67581e+09	7.07618e+07	0.0125027	1.06841e+08	4.51139e+06	0.000190495	6.59389e+09	2.78429e+08	0.0148497	0.00918097	0.00787391	217	23.6825
A0A5C5F276	Nucleoid-associated protein EU802_11645	1.03405e+09	9.28443e+07	0.0164044	2.31833e+09	2.08156e+08	0.00878946	3.15776e+08	2.83526e+07	0.00151215	0.008902	0.00744676	106	11.1375
A0A5F0A8B9	Uncharacterized protein	9.26343e+08	5.5648e+07	0.0098323	2621591936	1.57486e+08	0.00664992	3.0408e+09	1.82669e+08	0.00974247	0.00874156	0.00181197	158	16.6465
A0A5F0A941	Uncharacterized protein	4.00539e+09	5.69158e+07	0.0100563	1.08293e+10	1.53882e+08	0.00649774	1.07714e+10	1.53059e+08	0.00816324	0.00823909	0.00178049	644	70.3739
A0A5F0A2V5	Esterase family protein	4.3464e+09	1.18994e+08	0.0210246	1.39855e+09	3.82889e+07	0.00161676	9.39444e+08	2.57197e+07	0.00137173	0.00800438	0.0112765	341	36.5263
A0A5F0A233	Copper transporter	1.16191e+09	3.57447e+07	0.00631564	8.72966e+09	2.68558e+08	0.0113399	3.59185e+09	1.10499e+08	0.00589334	0.00784964	0.00303006	317	32.5057
A0A5C5F552	Thiol peroxidase (Tpx)	4.16407e+08	2.35686e+07	0.00416427	5.38799e+09	3.0496e+08	0.012877	1.92243e+09	1.08809e+08	0.00580322	0.00761484	0.00463029	165	17.6679
A0A5F0AAK4	Uncharacterized protein	7.36804e+08	6.87873e+07	0.0121538	1103090672	1.02983e+08	0.00434851	1.16956e+09	1.09189e+08	0.00582345	0.00744193	0.00414673	103	10.7113
A0A5C5F4V9	Peroxiredoxin	7.8199e+08	3.48991e+07	0.00616623	4.39332e+09	1.96068e+08	0.00827903	2.97184e+09	1.32629e+08	0.00707361	0.00717296	0.0010599	198	22.4072
A0A5F0A2V7	60 kDa chaperonin	2.95093e+09	5.16431e+07	0.00912468	1.04519e+10	1.82915e+08	0.00772366	2.88726e+09	5.05288e+07	0.0026949	0.00651441	0.00338116	540	57.1408
A0A5F0AD38	Triosephosphate isomerase	7.1845e+08	2.62552e+07	0.00463896	2.99004e+09	1.09269e+08	0.00461391	4.98079e+09	1.82019e+08	0.00970778	0.00632022	0.00293374	259	27.3641
A0A5C5F1Q5	ABC transporter	2.75975e+09	4.09493e+07	0.00723522	16694021145	2.47707e+08	0.0104595	1.41352e+09	2.09738e+07	0.00111861	0.00627111	0.00474449	647	67.3943
A0A5F0AC56	Transcription elongation factor GreA	6.52142e+08	3.43188e+07	0.00606369	2.92002e+09	1.53665e+08	0.00648857	2.02477e+09	1.06553e+08	0.00568289	0.00607838	0.000403043	173	19.0025
A0A5F0ABF0	2,3-bisphosphoglycerate-dependent phosphoglycerate mutase	8.21316e+08	2.98812e+07	0.00527962	4.5795e+09	1.66612e+08	0.00703524	2.82123e+09	1.02642e+08	0.00547431	0.00592972	0.000962339	248	27.486
A0A0M4L4Y5	Glycine cleavage system H protein	793172841	5.91376e+07	0.0104489	0	0	0	1.7635e+09	1.31483e+08	0.00701251	0.00582046	0.00532545	128	13.4123
A0A5C5F0I9	Hydrolase	1.78891e+09	6.21503e+07	0.0109812	2.44448e+09	8.49261e+07	0.00358603	8.08341e+08	2.80834e+07	0.00149779	0.005355	0.00498302	269	28.7836
A0A5C5EXT7	30S ribosomal protein S9	1.14323e+09	5.97265e+07	0.0105529	1258213088	6.57338e+07	0.00277563	7.43808e+08	3.88593e+07	0.00207252	0.00513369	0.00470634	177	19.141
A0A5F0A8Q0	50S ribosomal protein L10	5.2191e+08	2.88324e+07	0.00509432	2.09311e+09	1.15631e+08	0.00488258	1.74794e+09	9.65633e+07	0.00515009	0.00504233	0.000141131	173	18.1015
A0A0E3N4B2	50S ribosomal protein L22	3.52383e+08	2.69757e+07	0.00476626	5.86662e+08	4.49102e+07	0.00189635	2.061e+09	1.57774e+08	0.00841471	0.00502577	0.00326692	120	13.063
A0A5C5F007	Uncharacterized protein	2.21024e+09	5.36643e+07	0.0094818	2.17119e+09	5.2716e+07	0.00222595	2.14962e+09	5.21925e+07	0.00278363	0.00483046	0.00403782	394	41.1865
A0A5C5F5H9	Cytochrome c oxidase subunit II	921247208	2.29245e+07	0.00405047	6219511732	1.54768e+08	0.00653513	2245746977	5.58837e+07	0.00298049	0.00452203	0.00182363	361	40.1861
A0A0E3N491	50S ribosomal protein L7/L12	1.30173e+08	9.80282e+06	0.00173203	7.42921e+07	5.59467e+06	0.000236237	2.85468e+09	2.14976e+08	0.0114655	0.00447792	0.00609745	127	13.2791
A0A5C5EZ77	L,D-transpeptidase (Murein L,D-transpeptidase)	1.84162e+09	7.10801e+07	0.0125589	2.18755e+08	8.44319e+06	0.000356516	1.59569e+08	6.15883e+06	0.000328474	0.00441464	0.00705318	240	25.909
A0A0E3KT08	50S ribosomal protein L1	0	0	0	4.05315e+09	1.64875e+08	0.00696191	2.8297e+09	1.15107e+08	0.00613911	0.004367	0.00380425	235	24.5832
A0A5F0A5D1	Disulfide bond formation protein DsbA	1.48819e+09	4.79383e+07	0.00847009	9.64835e+08	3.10797e+07	0.00131235	1.83793e+09	5.92042e+07	0.00315759	0.00431334	0.0037162	294	31.0439
A0A5C5F3F6	Enolase	5.03059e+08	1.12031e+07	0.00197945	4.2533e+09	9.4721e+07	0.00399963	5.74687e+09	1.27983e+08	0.00682581	0.0042683	0.00243433	425	44.9034
A0A0E3N6V3	50S ribosomal protein L9	5.53081e+07	3.47875e+06	0.000614651	1.05554e+09	6.63909e+07	0.00280338	2.68809e+09	1.69075e+08	0.0090174	0.00414514	0.00435911	150	15.8988
A0A5F0AAJ5	Elongation factor G	1.53549e+09	1.97433e+07	0.00348839	9.65984e+09	1.24206e+08	0.00524464	5.3518e+09	6.88134e+07	0.00367008	0.00413437	0.000965807	708	77.7727
A0A0M3SXK5	50S ribosomal protein L5	1.10138e+08	5.16278e+06	0.000912197	3.81221e+08	1.787e+07	0.000754567	4.15346e+09	1.94696e+08	0.0103839	0.00401689	0.00551456	187	21.333
A0A5F0A6I6	Ribosome-recycling factor	3.77625e+08	1.82785e+07	0.00322958	1.06753e+08	5.16725e+06	0.000218189	3.31526e+09	1.60471e+08	0.00855853	0.0040021	0.0042235	185	20.6595
A0A0E3KT56	50S ribosomal protein L16	901420038	5.72343e+07	0.0101126	3.08298e+08	1.95749e+07	0.000826557	2.70137e+08	1.71519e+07	0.000914779	0.0039513	0.00533599	138	15.7497
A0A5C5F3S3	Peptidyl-prolyl cis-trans isomerase	2.71822e+08	1.41057e+07	0.0024923	1.79881e+09	9.33462e+07	0.00394157	1.73861e+09	9.02218e+07	0.00481187	0.00374858	0.00117177	178	19.2704
A0A5F0A894	50S ribosomal protein L15	9.70775e+07	6.25317e+06	0.00110485	2694101331	1.73538e+08	0.00732771	6.79018e+08	4.37383e+07	0.00233273	0.00358843	0.00329599	148	15.5245
A0A5C5F1S9	Uncharacterized protein	1.72284e+09	3.4434e+07	0.00608404	1.64723e+09	3.29229e+07	0.00139018	2.80335e+09	5.603e+07	0.00298829	0.00348751	0.00238642	469	50.0331
A0A5F0ADP5	Fe-S cluster assembly ATPase SufC	7.39367e+08	2.65833e+07	0.00469692	2.32591e+09	8.36259e+07	0.00353113	1.14234e+09	4.10716e+07	0.00219051	0.00347285	0.00125422	252	27.8133
A0A5C5F5C2	Chaperone protein DnaK	1096291920	1.67152e+07	0.00295336	5.18975e+09	7.91282e+07	0.00334122	4.73347e+09	7.21712e+07	0.00384917	0.00338125	0.000449245	610	65.5866
A0A5C5F4G9	Uncharacterized protein	7.45407e+08	3.75751e+07	0.00663904	7.53925e+08	3.80045e+07	0.00160475	6.73733e+08	3.39621e+07	0.00181133	0.00335171	0.00284879	195	19.8378
A0A5C5F1R1	Penicillin-binding protein	3.22516e+09	4.00026e+07	0.00706795	9.24745e+08	1.14699e+07	0.000484319	3.33023e+09	4.13058e+07	0.00220299	0.00325176	0.00341482	760	80.6238
A0A0M4L1P8	UPF0434 protein Cul131001_1082	1.99888e+07	2.87091e+06	0.000507253	1104262528	1.58601e+08	0.00669697	3.2705e+08	4.69729e+07	0.00250524	0.00323649	0.00315899	61	6.96253
A0A5F0A7C0	FHA domain-containing protein	2.13283e+08	1.38923e+07	0.00245459	1.08606e+09	7.07411e+07	0.00298707	1.14261e+09	7.44243e+07	0.00396933	0.003137	0.000768421	143	15.3526
A0A0M4LK33	50S ribosomal protein L3	3.3466e+08	1.45542e+07	0.00257155	2705935516	1.1768e+08	0.00496908	6.53564e+08	2.84232e+07	0.00151592	0.00301885	0.0017695	218	22.994
A0A5F0A6E7	Cysteine synthase	1.60074e+08	4.90724e+06	0.000867047	3.89531e+09	1.19415e+08	0.00504233	1.84334e+09	5.65095e+07	0.00301387	0.00297442	0.00208792	311	32.62
A0A5F0A4A6	Acetate kinase	3.19824e+08	7.46921e+06	0.00131971	2.24067e+09	5.23289e+07	0.00220961	4.1922e+09	9.79052e+07	0.00522166	0.00291699	0.00204489	400	42.819
A0A5C5F5R6	Electron transfer flavoprotein subunit alpha/FixB family protein	5.06881e+08	1.58135e+07	0.00279404	2364338340	7.37617e+07	0.00311461	1.5632e+09	4.87682e+07	0.002601	0.00283655	0.000259434	318	32.0537
A0A5C5F5Y8	Fructose-1,6-bisphosphatase	1239685088	3.49336e+07	0.00617232	2.69758e+07	760160	3.2098e-05	1.52641e+09	4.30132e+07	0.00229406	0.00283282	0.00310536	336	35.4869
A0A5C5F6E0	Preprotein translocase subunit YajC	1.71612e+08	1.39583e+07	0.00246626	8.49038e+08	6.9058e+07	0.002916	7.15201e+08	5.81721e+07	0.00310254	0.00282827	0.000327088	111	12.2946
A0A5C5EWW7	Exo-alpha-sialidase	2.2232e+09	2.9573e+07	0.00522517	2.4987e+09	3.32377e+07	0.00140347	2.60291e+09	3.4624e+07	0.00184663	0.00282509	0.0020903	688	75.1766
A0A5C5F651	DNA-binding protein	50891000	3.94421e+06	0.000696891	1.96889e+09	1.52595e+08	0.00644336	2.93682e+08	2.27612e+07	0.00121394	0.00278473	0.00317899	117	12.9027
A0A5F0A929	DUF3235 domain-containing protein	3.32793e+08	1.55239e+07	0.00274287	1.37107e+09	6.39569e+07	0.0027006	1.16841e+09	5.45032e+07	0.00290687	0.00278344	0.000108955	207	21.4375
A0A0E3N7L6	Uncharacterized protein	8.42248e+06	355259	6.27697e-05	3034541610	1.27997e+08	0.0054047	1.12894e+09	4.76184e+07	0.00253967	0.00266905	0.00267331	210	23.708
A0A5C5F3Y4	PTS beta-glucoside transporter subunit EIIBCA	1.38364e+09	1.94876e+07	0.00344321	3.18779e+09	4.48977e+07	0.00189582	3.36516e+09	4.73959e+07	0.00252781	0.00262228	0.000778008	670	71.0012
A0A5C5F6M0	Esterase family protein	1.17651e+09	2.62065e+07	0.00463035	2.28747e+09	5.0953e+07	0.00215151	8.88263e+08	1.97859e+07	0.00105526	0.00261237	0.00183156	414	44.8938
A0A0M3SXX6	Aspartyl/glutamyl-tRNA(Asn/Gln) amidotransferase subunit C	92504014	8.67325e+06	0.00153245	1005134467	9.42422e+07	0.00397941	3.97787e+08	3.72968e+07	0.00198918	0.00250035	0.0013011	97	10.6654
A0A5F0AB77	Phosphoribosyl-AMP cyclohydrolase	9.50984e+07	7.28433e+06	0.00128705	6.36215e+08	4.87327e+07	0.00205775	994042612	7.61415e+07	0.00406092	0.00246857	0.00143184	118	13.0552
A0A5F0AE57	CsbD family protein	0	0	0	6.55846e+08	8.99825e+07	0.00379954	4.88803e+08	6.70641e+07	0.00357679	0.00245878	0.00213227	69	7.28859
A0A5C5F244	Uncharacterized protein	1.26128e+07	1.45221e+06	0.000256586	1.18466e+09	1.36399e+08	0.00575947	1.77377e+08	2.04227e+07	0.00108922	0.00236843	0.0029661	75	8.68528
A0A5C5F571	Uncharacterized protein	1.11883e+09	3.15741e+07	0.00557874	1.13244e+08	3.1958e+06	0.000134944	7.36045e+08	2.07716e+07	0.00110783	0.00227384	0.00290317	339	35.4351
A0A0E3N700	10 kDa chaperonin	1.12418e+07	1.0605e+06	0.000187377	6.69309e+08	6.31395e+07	0.00266609	757745348	7.14823e+07	0.00381242	0.00222196	0.00185288	98	10.6005
A0A5F0A7D0	Cell division protein FtsZ	3.03026e+08	7.07354e+06	0.0012498	2.04217e+09	4.76704e+07	0.0020129	2.64755e+09	6.18017e+07	0.00329612	0.00218627	0.00103412	409	42.8394
A0A5C5F330	D-alanyl-D-alanine carboxypeptidase/D-alanyl-D-alanine-endopeptidase	9.73062e+08	2.36828e+07	0.00418445	1.30674e+09	3.18041e+07	0.00134294	6.91489e+08	1.68298e+07	0.000897595	0.00214166	0.00178306	394	41.0873
A0A0E3KTH4	DNA-binding response regulator	5.06702e+08	1.98292e+07	0.00350356	8.27267e+08	3.23741e+07	0.00136701	6.30902e+08	2.46896e+07	0.00131679	0.00206245	0.00124829	230	25.5533
A0A5C5F090	Penicillin-binding protein	1.89832e+09	2.28982e+07	0.00404582	2.64771e+09	3.19377e+07	0.00134858	1.16795e+09	1.40882e+07	0.000751377	0.00204859	0.00175524	790	82.9025
A0A5C5F553	Citrate synthase	2.64713e+08	5.49331e+06	0.000970597	2.92108e+09	6.06181e+07	0.00255962	2.15946e+09	4.4813e+07	0.00239005	0.00197342	0.0008726	431	48.1883
A0A5F0A5E1	Acetyl-CoA carboxylase biotin carboxyl carrier protein subunit	2.0732e+07	2.88276e+06	0.000509347	859975510	1.19579e+08	0.00504925	3.89726e+07	5.4191e+06	0.000289021	0.00194921	0.00268698	70	7.19171
A0A5C5F4U0	Hydrolase	6.91132e+08	1.93075e+07	0.00341139	1.17865e+09	3.29269e+07	0.00139035	6.71808e+08	1.87677e+07	0.00100095	0.00193423	0.00129399	334	35.796
A0A5F0AC52	DUF3052 domain-containing protein	4.43209e+07	2.84062e+06	0.000501901	810992508	5.19782e+07	0.0021948	860339803	5.5141e+07	0.00294088	0.00187919	0.00124974	145	15.6025
A0A5F0ABN3	50S ribosomal protein L23	3.25478e+08	2.95408e+07	0.00521948	3.5116e+07	3.18718e+06	0.00013458	5.51845e+07	5.00862e+06	0.000267129	0.00187373	0.00289826	101	11.0179
A0A5C5EYK8	Extracellular solute-binding protein	4.64739e+08	1.05873e+07	0.00187065	2.06144e+09	4.69621e+07	0.00198299	1.44457e+09	3.2909e+07	0.00175516	0.0018696	0.000113916	415	43.8958
A0A5F0A8Q7	Esterase family protein	1.32799e+09	3.16735e+07	0.00559631	2.76699e+06	65994.8	2.78665e-06	0	0	0	0.00186636	0.00323023	393	41.9274
A0A0E3N155	30S ribosomal protein S12	4.19741e+08	3.07783e+07	0.00543812	0	0	0	3.38028e+07	2.47865e+06	0.000132196	0.00185677	0.00310225	123	13.6376
A0A5C5F1N6	Arabinosyltransferase	1.73449e+09	1.46003e+07	0.00257969	4.79798e+09	4.03877e+07	0.00170538	2.82955e+09	2.38181e+07	0.00127031	0.0018518	0.000666857	1096	118.798
A0A5C5F3P3	DUF3117 domain-containing protein	0	0	0	3.97353e+08	6.69159e+07	0.00282555	2.92568e+08	4.92696e+07	0.00262774	0.00181776	0.00157733	55	5.93809
A0A5C5F1Z6	DUF2993 domain-containing protein	6.18466e+08	2.14982e+07	0.00379846	282656740	9.8253e+06	0.000414877	6.56922e+08	2.2835e+07	0.00121788	0.0018104	0.0017679	277	28.7682
A0A0M4L4S0	Nitrogen regulatory protein P-II 1	1.99838e+08	1.64606e+07	0.00290837	6.02435e+08	4.96224e+07	0.00209532	7.46721e+07	6.15072e+06	0.000328042	0.00177725	0.00131924	112	12.1404
A0A5C5EYM7	Trigger factor	4.18817e+08	8.44629e+06	0.00149235	1.83547e+09	3.70159e+07	0.00156301	2.04187e+09	4.11785e+07	0.00219621	0.00175052	0.000387587	450	49.5859
A0A5C5F4P7	Alkylphosphonate utilization protein	233893300	1.73142e+07	0.00305919	2.7446e+08	2.03172e+07	0.0008579	3.36201e+08	2.48876e+07	0.00132735	0.00174815	0.00115941	128	13.5088
A0A5C5F1I8	Hydrolase	7.07495e+07	1.76466e+06	0.000311793	2.25356e+09	5.62093e+07	0.00237346	1.91954e+09	4.7878e+07	0.00255352	0.00174626	0.00124554	378	40.0924
A0A5F0A3G0	Ribosomal silencing factor RsfS	9.90086e+07	5.63329e+06	0.000995331	1.03453e+09	5.88619e+07	0.00248546	5.48877e+08	3.12295e+07	0.00166559	0.00171546	0.000746317	155	17.5756
A0A5C5F3D6	Ribosomal RNA small subunit methyltransferase G	9.61961e+07	3.95103e+06	0.000698096	1698480005	6.97611e+07	0.00294568	6.63407e+08	2.72479e+07	0.00145323	0.001699	0.00114377	223	24.3471
A0A5F0A965	N-acetylmuramoyl-L-alanine amidase	1.29433e+09	1.82729e+07	0.00322859	1.5068e+09	2.12726e+07	0.000898243	1.23143e+09	1.7385e+07	0.000927206	0.00168468	0.00133715	673	70.833
A0A5C5F4Q4	YCII domain-containing protein	1.2314e+06	114631	2.02538e-05	8.20827e+08	7.64106e+07	0.00322646	3.62508e+08	3.37458e+07	0.00179979	0.00168217	0.00160634	97	10.7423
A0A5C5EZW8	Thioredoxin-like_fold domain-containing protein	6.33274e+08	2.40046e+07	0.0042413	3.76707e+08	1.42793e+07	0.000602946	6.55704e+07	2.48548e+06	0.00013256	0.00165894	0.00224873	244	26.3814
A0A5F0AC77	Dihydrolipoamide acetyltransferase component of pyruvate dehydrogenase complex	1.09672e+09	1.92615e+07	0.00340326	1.99178e+09	3.49815e+07	0.0014771	5.17601e+07	909056	4.84834e-05	0.00164295	0.00168353	534	56.9383
A0A5C5F291	Anti-sigma factor	1.26104e+08	5.68216e+06	0.00100397	7.20051e+08	3.2445e+07	0.00137	1052339104	4.74176e+07	0.00252896	0.00163431	0.000796114	214	22.193
A0A5C5F2W4	ABC transporter substrate-binding protein	1.04257e+09	1.75496e+07	0.0031008	1.52328e+09	2.56414e+07	0.00108272	7.08432e+08	1.19251e+07	0.00063601	0.00160651	0.00131323	546	59.407
A0A5C5F2X8	Uncharacterized protein	808734817	1.38632e+07	0.00244946	2.10106e+09	3.60161e+07	0.00152079	9.00586e+08	1.54377e+07	0.000823354	0.00159787	0.000815786	553	58.3367
A0A5C5F476	HlyD family efflux transporter periplasmic adaptor subunit	4.09783e+08	6.43372e+06	0.00113676	4.00188e+09	6.28307e+07	0.00265305	1.17847e+09	1.85024e+07	0.000986804	0.0015922	0.000921773	596	63.6931
A0A5F0AC66	Uncharacterized protein	35305899	1.60642e+06	0.000283834	1255613657	5.71304e+07	0.00241235	827587911	3.76552e+07	0.0020083	0.00156816	0.00113046	212	21.978
A0A0E3KL06	HPr family phosphocarrier protein	8.96084e+07	9.89115e+06	0.00174764	1.15141e+08	1.27095e+07	0.000536663	4.10259e+08	4.52851e+07	0.00241523	0.00156651	0.000952292	88	9.05945
A0A5F0A475	Adenylate kinase	2.64754e+08	1.33631e+07	0.00236109	4.63594e+08	2.33993e+07	0.000988045	4.99398e+08	2.52065e+07	0.00134436	0.0015645	0.000712502	181	19.8123
A0A5F0ACU3	Sortase	2.94174e+08	1.05417e+07	0.00186259	1.22896e+09	4.40399e+07	0.0018596	4.9921e+08	1.78892e+07	0.000954101	0.00155876	0.000523655	259	27.9056
A0A5F0A9B4	Fe-S cluster assembly protein SufD	5.05337e+07	1.18544e+06	0.000209452	2088521161	4.89934e+07	0.00206876	1.85619e+09	4.35432e+07	0.00232233	0.00153351	0.00115366	393	42.6286
A0A5C5F6F3	YbhB/YbcL family Raf kinase inhibitor-like protein	9.78805e+07	5.10554e+06	0.000902084	951393999	4.96256e+07	0.00209546	5.48341e+08	2.8602e+07	0.00152546	0.00150767	0.000596886	178	19.1714
A0A5F0A3X1	Superoxide dismutase	4.67026e+07	2.1217e+06	0.000374877	1171952625	5.32418e+07	0.00224815	7.82113e+08	3.55314e+07	0.00189502	0.00150602	0.000995381	200	22.0119
A0A5C5F029	Transpeptidase	4.02493e+08	9.51883e+06	0.00168186	2.25878e+09	5.34196e+07	0.00225566	4.38645e+08	1.03738e+07	0.000553276	0.00149693	0.000866126	395	42.2838
A0A0E3N4M6	HAD family hydrolase	6.99749e+07	4.89051e+06	0.000864091	1.12504e+09	7.86284e+07	0.00332011	7.08195e+07	4.94955e+06	0.000263978	0.00148273	0.00161926	136	14.3083
A0A5F0ACL4	DUF1906 domain-containing protein	5.99709e+08	1.8975e+07	0.00335263	5.58996e+08	1.76868e+07	0.00074683	1.7973e+08	5.68671e+06	0.000303294	0.00146759	0.00164749	302	31.6053
A0A5C5F5D7	Metal-sulfur cluster assembly factor	4.38192e+08	2.4717e+07	0.00436717	0	0	0	0	0	0	0.00145572	0.00252139	163	17.7284
A0A5C5EXV3	DUF3073 domain-containing protein	2.78924e+06	223623	3.95113e-05	7.23521e+08	5.80071e+07	0.00244937	4.36143e+08	3.4967e+07	0.00186493	0.00145127	0.00125706	108	12.473
A0A5C5F556	Metal-dependent transcriptional regulator	1.47206e+07	580390	0.000102547	1.46294e+09	5.76796e+07	0.00243554	8.15401e+08	3.21489e+07	0.00171462	0.00141757	0.00119453	226	25.3633
A0A5C5F4Y5	DUF3046 domain-containing protein	2.84124e+07	3.5748e+06	0.000631621	3.23117e+08	4.06539e+07	0.00171663	2.83147e+08	3.5625e+07	0.00190002	0.00141609	0.000685529	70	7.94798
A0A5F0ABE5	VWA domain-containing protein	1.85947e+08	3.76967e+06	0.000666052	3.03887e+09	6.16065e+07	0.00260136	8.78964e+08	1.78191e+07	0.00095036	0.00140592	0.00104499	476	49.3271
A0A5F0AA70	Acetyl/propionyl/methylcrotonyl-CoA carboxylase subunit alpha	1.48565e+08	2.35555e+06	0.000416195	1.67474e+09	2.65536e+07	0.00112123	3.10482e+09	4.92278e+07	0.00262551	0.00138765	0.00112849	591	63.0703
A0A5F0A6Q3	Phosphoenolpyruvate-protein phosphotransferase	1.78245e+08	2.9724e+06	0.000525185	2.41337e+09	4.02451e+07	0.00169936	2.13527e+09	3.56076e+07	0.00189909	0.00137455	0.000742317	567	59.9667
A0A5C5F4J0	Phosphoenolpyruvate carboxykinase	1.42862e+07	212631	3.75692e-05	4.03136e+09	6.00012e+07	0.00253357	1.93875e+09	2.88557e+07	0.00153899	0.00137004	0.00125655	611	67.1879
A0A5F0AAH5	DM13 domain-containing protein	2.52503e+08	1.20471e+07	0.00212857	722139276	3.44538e+07	0.00145482	2.05202e+08	9.79033e+06	0.000522156	0.00136852	0.000806677	191	20.9597
A0A5C5F0D2	Uracil phosphoribosyltransferase	1.83214e+07	821127	0.000145083	8.91048e+08	3.9935e+07	0.00168627	9.33852e+08	4.18534e+07	0.0022322	0.00135452	0.00108239	211	22.3125
A0A5C5F2T0	Phosphoribosyltransferase	2.72175e+07	1.48898e+06	0.000263083	1.12903e+09	6.17655e+07	0.00260807	4.06276e+08	2.2226e+07	0.0011854	0.00135218	0.00118136	167	18.2793
A0A5C5EYK0	Ribose-5-phosphate isomerase	0	0	0	7.43243e+08	4.3218e+07	0.00182489	6.93104e+08	4.03025e+07	0.00214949	0.00132479	0.00115873	157	17.1975
A0A5C5F562	30S ribosomal protein S1	1.10685e+08	2.05126e+06	0.000362432	1.77515e+09	3.28978e+07	0.00138912	2.2471e+09	4.16443e+07	0.00222105	0.0013242	0.000931008	487	53.9595
A0A0E3KUE1	ATP-dependent Clp protease proteolytic subunit	1.3609e+08	6.32074e+06	0.00111679	4.76906e+08	2.21501e+07	0.000935295	7.61258e+08	3.53569e+07	0.00188572	0.0013126	0.000504562	199	21.5307
A0A5F0ADU9	ATP synthase subunit alpha	2.22439e+08	3.81555e+06	0.000674159	2.72231e+09	4.66963e+07	0.00197177	1.39081e+09	2.38568e+07	0.00127238	0.0013061	0.000649461	542	58.2981
A0A5C5F4M4	PspA/IM30 family protein	188949216	5.7239e+06	0.00101134	1.235e+09	3.74124e+07	0.00157975	8.16855e+08	2.47452e+07	0.00131976	0.00130362	0.000284549	302	33.0106
A0A5F0AAE1	Peptide deformylase	7.01126e+07	3.25329e+06	0.000574814	7.08035e+08	3.28534e+07	0.00138725	759734293	3.52524e+07	0.00188014	0.00128073	0.000659151	197	21.5513
A0A5C5EZF7	Acyl-CoA thioesterase	0	0	0	6.8407e+08	4.29476e+07	0.00181348	5.99523e+08	3.76396e+07	0.00200746	0.00127365	0.00110727	142	15.928
A0A5F0A470	DUF2157 domain-containing protein	4.59721e+08	1.20612e+07	0.00213106	4.53464e+08	1.18971e+07	0.000502357	8.1312e+08	2.1333e+07	0.00113777	0.00125706	0.000820879	361	38.1157
A0A5F0ADL6	Fumarate hydratase class II	3.89931e+08	7.85467e+06	0.00138782	9.80769e+08	1.97564e+07	0.000834219	1.42215e+09	2.86474e+07	0.00152787	0.00124997	0.000366798	467	49.6432
A0A5C5F1G0	Long-chain fatty acid--CoA ligase	4.0443e+08	6.5242e+06	0.00115274	1.5496e+09	2.49979e+07	0.00105554	1.74387e+09	2.81319e+07	0.00150038	0.00123622	0.000233872	568	61.9892
A0A5C5F2M8	Rhodanese-like domain-containing protein	1.42543e+08	1.40132e+07	0.00247596	2.76027e+08	2.71357e+07	0.00114582	14219097	1.39786e+06	7.45531e-05	0.00123211	0.00120303	94	10.1721
A0A5C5F3K2	Arsenate reductase (Glutaredoxin)	6.51772e+06	507192	8.96143e-05	8.96177e+08	6.97381e+07	0.00294471	1.32961e+08	1.03467e+07	0.000551829	0.00119539	0.00153249	114	12.8506
A0A5C5F4A6	Glutamate ABC transporter substrate-binding protein	4.89285e+08	1.39493e+07	0.00246466	3.75867e+08	1.07158e+07	0.000452478	4.26861e+08	1.21696e+07	0.000649052	0.00118873	0.00110935	319	35.076
A0A5C5F635	DUF3710 domain-containing protein	1.98089e+08	6.85169e+06	0.00121061	8.94198e+08	3.09293e+07	0.001306	5.26018e+08	1.81944e+07	0.000970375	0.00116233	0.000172943	270	28.911
A0A5C5F4B3	Large-conductance mechanosensitive channel	4.32181e+07	2.95671e+06	0.000522414	7.68395e+08	5.25689e+07	0.00221974	191506312	1.31017e+07	0.000698763	0.00114697	0.000933218	137	14.6169
A0A0M4KPU0	50S ribosomal protein L17	1.11817e+08	6.41884e+06	0.00113413	3.25148e+08	1.8665e+07	0.000788135	4.82631e+08	2.77053e+07	0.00147763	0.0011333	0.000344748	161	17.4202
A0A5F0A570	RidA family protein	5.31215e+07	3.42719e+06	0.00060554	6.25545e+08	4.03576e+07	0.00170411	3.05136e+08	1.96861e+07	0.00104994	0.00111986	0.000552615	153	15.5
A0A5F0ADN6	DivIVA domain-containing protein	5.99966e+06	162651	2.87383e-05	6.09556e+07	1.6525e+06	6.97775e-05	2.23364e+09	6.05538e+07	0.00322957	0.00110936	0.00183627	338	36.8868
A0A5C5F4Q5	DUF402 domain-containing protein	2.41693e+08	1.20745e+07	0.00213341	1.27961e+08	6.39269e+06	0.000269933	3.14782e+08	1.57259e+07	0.00083872	0.00108069	0.00095501	177	20.0168
A0A5F0AAB0	Uncharacterized protein	1.85279e+07	1.03104e+06	0.000182172	947822328	5.27445e+07	0.00222716	2.69856e+08	1.5017e+07	0.000800915	0.00107008	0.00104873	168	17.9701
A0A5F0AD62	Penicillin-binding transpeptidase domain-containing protein	4.1715e+08	6.42994e+06	0.00113609	1.63307e+09	2.51722e+07	0.0010629	1.20818e+09	1.86228e+07	0.000993228	0.00106407	7.14376e-05	613	64.8762
A0A5C5F7H0	Endolytic murein transglycosylase	3.82154e+08	9.29975e+06	0.00164315	1.24169e+09	3.02166e+07	0.00127591	1.90264e+08	4.63009e+06	0.00024694	0.00105533	0.000723767	382	41.0929
A0A5F0A9R4	Bifunctional folylpolyglutamate synthase/dihydrofolate synthase	6.37526e+06	114051	2.01514e-05	1.7909e+08	3.20386e+06	0.000135284	3.10448e+09	5.55381e+07	0.00296206	0.00103917	0.00166627	520	55.8983
A0A5F0ACV8	Uncharacterized protein	3.0517e+08	1.44785e+07	0.00255816	2410714	114374	4.82946e-06	2.18036e+08	1.03445e+07	0.00055171	0.00103823	0.0013444	190	21.0775
A0A5C5F614	Translational GTPase TypA	2.62546e+08	3.81363e+06	0.00067382	2.4205e+09	3.51591e+07	0.0014846	1.21496e+09	1.76479e+07	0.000941232	0.00103322	0.000413145	636	68.8441
A0A5C5F4S6	DUF2771 domain-containing protein	1.54815e+08	8.02158e+06	0.00141731	754569332	3.90972e+07	0.00165089	0	0	0	0.00102273	0.000893381	175	19.2998
A0A5C5F7K0	6,7-dimethyl-8-ribityllumazine synthase	1.76445e+07	1.0672e+06	0.000188561	2.24044e+08	1.35509e+07	0.000572193	7.07207e+08	4.27743e+07	0.00228132	0.00101402	0.00111415	157	16.5334
A0A5C5EZ16	Glutaredoxin-like protein NrdH	2.03563e+07	2.40725e+06	0.000425331	505356360	5.97614e+07	0.00252344	14540121	1.71945e+06	9.17051e-05	0.00101349	0.00131825	77	8.45624
A0A5F0A739	Hydrolase	3.50564e+08	5.8874e+06	0.00104023	6.62173e+07	1.11206e+06	4.69571e-05	2.1446e+09	3.60166e+07	0.0019209	0.0010027	0.000937536	561	59.5447
A0A5C5EY60	DUF1542 domain-containing protein	1.39447e+08	5.14656e+06	0.000909331	7.86769e+08	2.90373e+07	0.00122611	4.43229e+08	1.63582e+07	0.000872448	0.00100263	0.000194416	260	27.0951
A0A5C5F107	50S ribosomal protein L27	0	0	0	3.68683e+08	3.86625e+07	0.00163254	2.4008e+08	2.51763e+07	0.00134275	0.000991761	0.000871026	88	9.53594
A0A5F0A830	Iron-sulfur cluster carrier protein	1.47346e+08	3.71396e+06	0.000656209	1.35227e+09	3.40849e+07	0.00143924	6.16175e+08	1.55311e+07	0.000828332	0.000974595	0.000411498	380	39.6737
A0A5C5F4B5	Uncharacterized protein	3.81968e+07	4.18251e+06	0.000738997	22138688	2.42416e+06	0.000102361	3.53997e+08	3.87623e+07	0.00206734	0.000969567	0.00100258	84	9.13251
A0A5F0A515	Carbonic anhydrase	1.88595e+07	844914	0.000149286	8.08598e+08	3.62255e+07	0.00152963	4.85706e+08	2.17598e+07	0.00116054	0.000946485	0.000714635	209	22.3212
A0A0E3KT88	DNA-directed RNA polymerase subunit alpha	6.96855e+07	1.88753e+06	0.000333503	1.22546e+09	3.31933e+07	0.0014016	7.55046e+08	2.04515e+07	0.00109076	0.000941953	0.000549376	338	36.9188
A0A5C5F6Z5	Alkyl hydroperoxide reductase AhpD	9.43387e+07	4.98841e+06	0.000881388	5.36353e+08	2.83611e+07	0.00119756	2.62593e+08	1.38853e+07	0.000740556	0.000939833	0.000234039	174	18.9116
A0A5F0A5P7	2,3,4,5-tetrahydropyridine-2,6-dicarboxylate N-succinyltransferase	1.87001e+08	5.50744e+06	0.000973094	7.99786e+08	2.35548e+07	0.000994607	5.4048e+08	1.59179e+07	0.000848961	0.000938887	7.86181e-05	324	33.9543
A0A5C5F5W0	50S ribosomal protein L25	73990335	3.40481e+06	0.000601587	310972533	1.431e+07	0.000604246	634630904	2.92038e+07	0.00155755	0.000921128	0.000551161	205	21.7311
A0A5F0A908	RNA polymerase sigma factor SigA	5.24714e+08	9.09864e+06	0.00160761	1.35344e+08	2.34689e+06	9.90983e-05	1.14188e+09	1.98005e+07	0.00105603	0.000920916	0.000763281	525	57.6695
A0A0E3KKR5	ATP synthase subunit beta	29581958	566011	0.000100007	1.23347e+09	2.36008e+07	0.00099655	1.62892e+09	3.11671e+07	0.00166226	0.000919607	0.000783965	481	52.2639
A0A5F0AB94	Uncharacterized protein	1.29668e+08	1.71933e+06	0.000303784	2.70476e+09	3.58638e+07	0.00151436	1.27897e+09	1.69585e+07	0.000904462	0.000907536	0.000605294	691	75.4174
A0A5C5F701	Polyprenol monophosphomannose synthase	234867816	8.00694e+06	0.00141472	1.50737e+08	5.1388e+06	0.000216988	5.92808e+08	2.02096e+07	0.00107785	0.000903188	0.000617676	265	29.333
A0A5F0A6C7	Aspartate-semialdehyde dehydrogenase	8.10928e+07	2.23645e+06	0.000395152	1.1276e+09	3.1098e+07	0.00131312	6.65121e+08	1.83433e+07	0.000978317	0.00089553	0.000464551	343	36.2597
A0A5F0AE38	Pyruvate dehydrogenase E1 component	2.75557e+08	2.68401e+06	0.00047423	2.05992e+09	2.00643e+07	0.00084722	2.5949e+09	2.52752e+07	0.00134802	0.000889824	0.000438451	911	102.666
A0A5C5F587	Uridylate kinase	2.30029e+06	88005	1.55494e-05	632556671	2.42005e+07	0.00102187	7.91685e+08	3.02885e+07	0.0016154	0.000884275	0.000808753	243	26.1381
A0A5F0A727	SUF system NifU family Fe-S cluster assembly protein	7.17882e+07	4.41534e+06	0.000780135	4.32604e+08	2.66074e+07	0.0011235	2.25193e+08	1.38505e+07	0.000738702	0.00088078	0.000211224	149	16.2588
A0A5F0A509	Dicarboxylate/amino acid:cation symporter	2.22397e+06	49231.5	8.69857e-06	2471952040	5.4721e+07	0.00231061	2.72386e+08	6.02974e+06	0.000321589	0.0008803	0.00124853	429	45.1737
A0A5C5F6B0	NlpC/P60 family protein (Peptidoglycan endopeptidase)	3.1908e+08	1.49412e+07	0.00263993	0	0	0	0	0	0	0.000879976	0.00152416	208	21.3557
A0A5C5F4Q9	Sulfurtransferase	1.12804e+08	3.74153e+06	0.00066108	7.82288e+08	2.59471e+07	0.00109563	4.43004e+08	1.46937e+07	0.00078367	0.000846792	0.000224045	278	30.1493
A0A0M5KT27	Cytochrome bc1 complex cytochrome c subunit	1.20989e+08	3.85452e+06	0.000681044	9.75377e+08	3.10739e+07	0.0013121	318104966	1.01343e+07	0.000540501	0.00084455	0.000410967	298	31.389
A0A5C5F453	Uncharacterized protein	1.69243e+08	9.71276e+06	0.00171612	1.60612e+08	9.21742e+06	0.000389209	134989919	7.74699e+06	0.000413177	0.000839502	0.000759268	168	17.4248
A0A5F0A7G0	Transketolase	40514450	535878	9.46828e-05	2.47348e+09	3.27163e+07	0.00138146	1.45888e+09	1.92964e+07	0.00102915	0.000835097	0.000664973	697	75.6038
A0A5F0ACQ2	5-formyltetrahydrofolate cyclo-ligase	5.09498e+07	2.32866e+06	0.000411445	625981738	2.86105e+07	0.00120809	3.63119e+08	1.65964e+07	0.000885148	0.000834893	0.000400692	202	21.8794
A0A5F0A807	Uncharacterized protein	1.06907e+07	625044	0.000110437	566225020	3.31049e+07	0.00139787	315012362	1.84175e+07	0.000982276	0.000830193	0.00065705	153	17.104
A0A5C5F687	Elongation factor P	212060200	1.02864e+07	0.00181748	3.16679e+07	1.53612e+06	6.48631e-05	2.32302e+08	1.12683e+07	0.000600981	0.000827775	0.000898049	187	20.6155
A0A5F0AB25	ParA family protein	128176756	3.59857e+06	0.000635821	4.27746e+08	1.2009e+07	0.000507084	8.71167e+08	2.44581e+07	0.00130444	0.000815783	0.000428059	330	35.6188
A0A0E3KUQ6	Fructose-bisphosphate aldolase	3.08453e+08	8.3173e+06	0.00146956	8.0853e+08	2.18017e+07	0.000920582	2.01796e+07	544134	2.90208e-05	0.000806388	0.000727027	344	37.0857
A0A5C5EYD5	UPF0678 fatty acid-binding protein-like protein EU802_10750	2.9689e+07	1.25937e+06	0.000222514	6.70234e+08	2.84303e+07	0.00120048	4.32836e+08	1.83603e+07	0.000979223	0.000800739	0.000512833	214	23.5746
A0A5F0A723	Lipase	4.00236e+08	9.12046e+06	0.00161147	759491548	1.73071e+07	0.000730797	4.23166e+07	964300	5.14298e-05	0.000797899	0.000782181	415	43.8833
A0A5C5EZ59	Antibiotic biosynthesis monooxygenase	1.82714e+07	1.44481e+06	0.000255279	3.46612e+08	2.74083e+07	0.00115732	230613546	1.82357e+07	0.00097258	0.000795061	0.000476504	114	12.6463
A0A5F0ACU5	Serine hydroxymethyltransferase	5.70446e+07	1.23512e+06	0.00021823	1.25931e+09	2.72664e+07	0.00115133	8.76165e+08	1.89706e+07	0.00101177	0.000793778	0.0005033	429	46.1855
A0A5F0AEK2	DUF4439 domain-containing protein	4.84295e+07	1.50382e+06	0.000265706	8.24535e+08	2.56033e+07	0.00108111	6.00107e+08	1.86344e+07	0.000993844	0.000780219	0.000447712	309	32.2043
A0A5F0A670	Methylmalonyl-CoA epimerase	9.26689e+07	5.54026e+06	0.000978893	2.28923e+08	1.36863e+07	0.000577908	2.39208e+08	1.43012e+07	0.000762737	0.000773179	0.000200696	152	16.7264
A0A5F0A3W8	Endopeptidase La	2.62778e+07	717978	0.000126858	1.08894e+09	2.97528e+07	0.00125632	6.39718e+08	1.74788e+07	0.000932211	0.000771797	0.000581569	351	36.5997
A0A5F0A2A7	Acetyl-CoA hydrolase/transferase family protein	2.88222e+07	528450	9.33703e-05	7.82553e+08	1.43479e+07	0.000605847	1.64975e+09	3.02477e+07	0.00161323	0.000770815	0.000773241	501	54.5411
A0A0M4L2S2	GuaB1 family IMP dehydrogenase-related protein	2.07664e+08	4.11894e+06	0.000727764	1.19513e+09	2.3705e+07	0.00100095	541069896	1.07319e+07	0.000572374	0.00076703	0.000216969	477	50.4169
A0A5C5F5F9	Arginine--tRNA ligase	1.28413e+07	216713	3.82904e-05	1.18156e+09	1.99402e+07	0.000841981	1.55651e+09	2.6268e+07	0.00140097	0.000760415	0.000684993	550	59.255
A0A5C5F6I9	6-phosphogluconolactonase	2.20191e+08	8.84847e+06	0.00156341	1.70278e+06	68427.1	2.88936e-06	3.29469e+08	1.32398e+07	0.000706131	0.000757477	0.000781527	236	24.8847
A0A5C5F3F7	VOC family protein	0	0	0	4.54196e+08	1.59302e+07	0.000672656	8.55006e+08	2.99879e+07	0.00159937	0.000757342	0.00080304	267	28.5117
A0A5C5F140	30S ribosomal protein S3	24693469	871789	0.000154034	8.65775e+08	3.05657e+07	0.00129065	4.18424e+08	1.47722e+07	0.00078786	0.00074418	0.000569564	248	28.3251
A0A5F0A7E3	Tryptophan synthase alpha chain	2.08543e+06	71105.1	1.25634e-05	1.07773e+09	3.67463e+07	0.00155162	3.65279e+08	1.24546e+07	0.00066425	0.000742812	0.000772532	279	29.3289
A0A0E3KKC4	30S ribosomal protein S19	101681128	9.73903e+06	0.00172076	2.28942e+07	2.19281e+06	9.25922e-05	7.80994e+07	7.48037e+06	0.000398957	0.000737437	0.000865252	92	10.4406
A0A5C5F385	Glycerol-3-phosphate dehydrogenase	2.42587e+08	3.90733e+06	0.000690376	9.62991e+08	1.55109e+07	0.000654951	9.89484e+08	1.59376e+07	0.000850013	0.00073178	0.000103913	573	62.0849
A0A5F0A9B1	Urease accessory protein UreE	5.99003e+07	3.35688e+06	0.000593117	9.77931e+07	5.48043e+06	0.000231413	4.56697e+08	2.55938e+07	0.00136501	0.000729848	0.000579037	158	17.8441
A0A0E3KK98	DNA-binding protein	0	0	0	2.53827e+08	3.55968e+07	0.00150309	9.06658e+07	1.2715e+07	0.000678142	0.000727077	0.000752738	63	7.1306
A0A5F0AE67	Aminomethyltransferase	19983461	495409	8.75325e-05	1.04424e+09	2.58877e+07	0.00109312	751901252	1.86404e+07	0.000994162	0.000724937	0.000554222	377	40.3373
A0A5C5F6N7	Aspartate--tRNA(Asp/Asn) ligase	4.27501e+07	645727	0.000114092	2158486144	3.26033e+07	0.00137668	8.17858e+08	1.23535e+07	0.000658859	0.000716545	0.00063327	599	66.2046
A0A5F0A8F8	FAD-binding oxidoreductase	2.29116e+08	4.30848e+06	0.000761253	6.10883e+08	1.14875e+07	0.000485065	8.7363e+08	1.64284e+07	0.000876192	0.000707503	0.000201027	488	53.1779
A0A5C5F6J5	YceI family protein	2.6007e+08	1.05737e+07	0.00186823	1.51952e+07	617791	2.60865e-05	1.00478e+08	4.08513e+06	0.000217875	0.000704066	0.00101275	230	24.596
A0A5C5F5Q6	DoxX family protein	0	0	0	6.87883e+08	2.28161e+07	0.000963417	6.40684e+08	2.12505e+07	0.00113337	0.00069893	0.000611227	281	30.149
A0A5C5F4U4	ATP-dependent RNA helicase DeaD	4.37753e+07	586195	0.000103573	1.8733e+09	2.50853e+07	0.00105923	1.23515e+09	1.65399e+07	0.000882134	0.000681647	0.000508398	668	74.6771
A0A5C5F4R7	Peptide methionine sulfoxide reductase MsrA	1.77244e+08	7.32238e+06	0.00129377	1.88804e+08	7.79994e+06	0.000329355	181925694	7.51578e+06	0.000400845	0.000674657	0.000537359	224	24.2058
A0A0M3SXX8	ATP-dependent 6-phosphofructokinase	1.48661e+07	400599	7.07807e-05	800468529	2.15703e+07	0.000910812	7.02518e+08	1.89308e+07	0.00100965	0.000663748	0.000515898	342	37.1098
A0A5C5F769	Signal recognition particle receptor FtsY	2.45308e+08	4.20625e+06	0.000743191	8.16312e+08	1.39972e+07	0.000591035	7.135e+08	1.22343e+07	0.000652501	0.000662242	7.65439e-05	552	58.3198
A0A5C5F0D6	Uncharacterized protein	5.23514e+07	1.15555e+06	0.000204171	5.64585e+08	1.24621e+07	0.000526214	1.06149e+09	2.34302e+07	0.00124962	0.000660002	0.000535412	411	45.3044
A0A5F0A4N5	ABC transporter substrate-binding protein	5.56518e+07	1.76914e+06	0.000312584	8.69936e+08	2.76547e+07	0.00116773	2.93971e+08	9.34515e+06	0.000498413	0.000659576	0.000449777	290	31.457
A0A5C5F5Y5	Pyruvate kinase	2.36474e+08	4.60708e+06	0.000814012	3.18512e+08	6.20538e+06	0.000262024	8.48417e+08	1.65292e+07	0.000881566	0.000652534	0.000339874	472	51.3283
A0A5F0A4K2	Glycoside hydrolase family 3 protein	1.66862e+08	4.33044e+06	0.000765134	8.34623e+08	2.16603e+07	0.000914615	1.96405e+08	5.09715e+06	0.00027185	0.000650533	0.000336358	375	38.5323
A0A5C5F2W0	Uncharacterized protein	5.75526e+08	7.96977e+06	0.00140816	5.75328e+08	7.96704e+06	0.000336411	2.49237e+08	3.45139e+06	0.000184076	0.000642881	0.000667111	668	72.2136
A0A5F0A9Q8	Orotate phosphoribosyltransferase	9.05335e+07	4.68981e+06	0.000828629	2.75696e+08	1.42816e+07	0.000603045	1.72515e+08	8.93663e+06	0.000476625	0.000636099	0.000178315	181	19.3043
A0A5C5EZG2	Ribokinase	118663100	3.89741e+06	0.000688623	2.35958e+08	7.74988e+06	0.000327241	5.00498e+08	1.64385e+07	0.000876731	0.000630865	0.000279261	300	30.4466
A0A5C5F544	Probable transcriptional regulatory protein EU802_01990	4.46182e+07	1.65434e+06	0.000292301	83475140	3.09506e+06	0.00013069	7.36724e+08	2.7316e+07	0.00145687	0.00062662	0.000723543	250	26.9704
A0A5C5F245	MarR family transcriptional regulator	3.01747e+07	1.73858e+06	0.000307185	4.99332e+08	2.87701e+07	0.00121483	1.14045e+08	6.57097e+06	0.000350455	0.000624156	0.000511995	153	17.3559
A0A0E3N889	MutT/NUDIX family protein	760976	39046.6	6.89903e-06	3.84429e+08	1.97255e+07	0.000832915	3.75747e+08	1.928e+07	0.00102828	0.000622697	0.000542168	178	19.4889
A0A5F0A5Q5	Alpha-acetolactate decarboxylase	0	0	0	6.35883e+08	2.36078e+07	0.000996846	4.38464e+08	1.62784e+07	0.00086819	0.000621679	0.000542219	246	26.9353
A0A5F0A5I2	Peptidyl-tRNA hydrolase (PTH)	28365922	1.21108e+06	0.000213982	3.98951e+08	1.70331e+07	0.000719229	3.9935e+08	1.70502e+07	0.00090935	0.000614187	0.000359388	215	23.4221
A0A5F0A619	Tryptophan--tRNA ligase	4.86632e+07	1.29229e+06	0.000228331	1144013232	3.03802e+07	0.00128281	2.27121e+08	6.03139e+06	0.000321677	0.000610941	0.000583728	342	37.6565
A0A5C5F5S1	Uncharacterized protein	1.29367e+08	2.81546e+06	0.000497455	9.65749e+08	2.10179e+07	0.000887487	3.71541e+08	8.08596e+06	0.000431255	0.000605399	0.000246527	405	45.9489
A0A5F0ADW8	Amino acid-binding ACT domain protein	0	0	0	5.20936e+08	2.27048e+07	0.000958719	3.62335e+08	1.57923e+07	0.000842263	0.000600327	0.000523149	220	22.9438
A0A5F0ACP1	Protein RecA	2.13311e+08	5.39148e+06	0.000952606	1.15703e+08	2.92442e+06	0.000123485	5.3221e+08	1.34517e+07	0.000717433	0.000597841	0.000427302	369	39.5644
A0A0E3N3B2	30S ribosomal protein S5	1.20507e+08	5.40905e+06	0.00095571	0	0	0	3.45406e+08	1.55039e+07	0.00082688	0.000594197	0.000518605	208	22.2787
A0A5F0ACA7	Penicillin-binding protein 2	4.35625e+08	5.96857e+06	0.00105457	4.971e+08	6.81085e+06	0.00028759	6.02692e+08	8.25759e+06	0.000440409	0.000594189	0.000405956	675	72.9865
A0A5F0ADE9	TetR/AcrR family transcriptional regulator	1.81288e+08	7.33456e+06	0.00129592	4.89199e+06	197921	8.35727e-06	2.11885e+08	8.57248e+06	0.000457203	0.000587161	0.000653547	227	24.7169
A0A5C5F0Z9	Crp/Fnr family transcriptional regulator	1575473	62970.8	1.11261e-05	6.11432e+08	2.44386e+07	0.00103193	3.34669e+08	1.33765e+07	0.000713421	0.000585491	0.000522287	227	25.0191
A0A5F0A9D4	Poly(3-hydroxybutyrate) depolymerase	2.99872e+07	740289	0.0001308	1.53945e+09	3.80042e+07	0.00160474	1.12153e+07	276871	1.47666e-05	0.000583436	0.000886377	377	40.5074
A0A5C5F507	Proline--tRNA ligase	1.08796e+08	1.69493e+06	0.000299473	1.07796e+09	1.67937e+07	0.000709118	8.65053e+08	1.34767e+07	0.000718764	0.000575785	0.000239342	585	64.1888
A0A5F0AB69	UPF0237 protein EU802_02455	42912440	4.41269e+06	0.000779665	151936246	1.56236e+07	0.000659712	4.74809e+07	4.88246e+06	0.0002604	0.000566592	0.000271868	89	9.72479
A0A5F0AEC4	Uncharacterized protein	8.40708e+07	3.6419e+06	0.000643477	2.93584e+08	1.27179e+07	0.000537018	2.15105e+08	9.31822e+06	0.000496976	0.000559157	7.57183e-05	220	23.0843
A0A5C5F1U7	LytR family transcriptional regulator	1.25466e+08	2.29264e+06	0.00040508	1.11139e+09	2.03085e+07	0.000857532	4.15691e+08	7.59593e+06	0.00040512	0.000555911	0.000261211	522	54.7255
A0A5C5F517	Aspartyl/glutamyl-tRNA(Asn/Gln) amidotransferase subunit B	8.1715e+07	1.49424e+06	0.000264012	853740815	1.56115e+07	0.000659199	7.54465e+08	1.37961e+07	0.000735799	0.000553004	0.000253187	501	54.6868
A0A5F0A7I5	Tyrosine--tRNA ligase	2.58572e+08	5.47439e+06	0.000967255	5.64878e+08	1.19594e+07	0.000504989	1.5866e+08	3.3591e+06	0.000179154	0.000550466	0.000396014	426	47.2331
A0A5C5F5R9	M23 family metallopeptidase	1.66882e+08	6.71058e+06	0.00118567	2.61399e+08	1.05112e+07	0.000443841	0	0	0	0.000543171	0.000599045	237	24.8685
A0A5F0A7A8	Class I SAM-dependent methyltransferase	3.13562e+07	1.47258e+06	0.000260186	0	0	0	546678017	2.56736e+07	0.00136927	0.000543152	0.000727171	195	21.2934
A0A5F0A638	Acyl-CoA carboxylase subunit beta	2.90303e+08	4.96519e+06	0.000877286	3.90775e+08	6.68361e+06	0.000282218	5.00913e+08	8.56735e+06	0.00045693	0.000538811	0.000305868	543	58.4677
A0A5C5F3L4	Cold shock domain-containing protein	132866055	9.01655e+06	0.00159311	0	0	0	3.71747e+06	252275	1.34548e-05	0.000535521	0.000915923	130	14.7358
A0A5F0A5Z3	Multifunctional oxoglutarate decarboxylase/oxoglutarate dehydrogenase thiamine pyrophosphate-binding subunit/dihydrolipoyllysine-residue succinyltransferase subunitL	9.83405e+07	723450	0.000127824	2.2e+09	1.61845e+07	0.000683397	1.98665e+09	1.4615e+07	0.000779474	0.000530232	0.00035179	1228	135.933
A0A5F0A8D9	Glycine--tRNA ligase	2.05634e+08	3.92837e+06	0.000694092	5.00846e+08	9.56803e+06	0.000404013	4.79851e+08	9.16693e+06	0.000488908	0.000529004	0.000149138	461	52.3458
A0A5C5F527	ATP-dependent zinc metalloprotease FtsH	2.68539e+08	3.72386e+06	0.000657959	7.0514e+08	9.77829e+06	0.000412891	6.95652e+08	9.64671e+06	0.000514496	0.000528449	0.000123128	652	72.1129
A0A5F0AEF3	Signal recognition particle protein	8.55252e+07	1.49322e+06	0.000263833	1.01705e+09	1.77571e+07	0.000749801	6.02391e+08	1.05174e+07	0.000560934	0.000524856	0.000244985	535	57.2756
A0A5C5F5X0	Uncharacterized protein	3.31085e+07	1.72757e+06	0.00030524	1.48805e+08	7.76448e+06	0.000327858	3.35512e+08	1.75067e+07	0.000933698	0.000522265	0.000356491	175	19.1648
A0A5C5F3V2	Glutamyl-tRNA(Gln) amidotransferase subunit A	2.29937e+07	444675	7.85684e-05	7.37375e+08	1.42601e+07	0.000602138	8.58357e+08	1.65998e+07	0.000885331	0.000522012	0.000409306	494	51.7089
A0A5C5F0C2	Thioredoxin-dependent thiol peroxidase	1.17925e+06	67486.3	1.1924e-05	3.5961e+08	2.05798e+07	0.00086899	2.22791e+08	1.27499e+07	0.000680001	0.000520305	0.000450297	159	17.4739
A0A5F0A725	HNH endonuclease	1.47542e+08	4.96673e+06	0.000877558	4.3122e+08	1.45162e+07	0.000612951	3.86206e+07	1.30009e+06	6.93388e-05	0.00051995	0.000412058	273	29.7061
A0A5F0A6X0	Pyridine nucleotide-disulfide oxidoreductase	1.2429e+08	2.51232e+06	0.000443894	5.27131e+08	1.06551e+07	0.000449915	6.16454e+08	1.24606e+07	0.000664572	0.00051946	0.000125707	450	49.4722
A0A5F0A9I8	Argininosuccinate synthase	8.57786e+07	1.95439e+06	0.000345315	1.05105e+09	2.39471e+07	0.00101118	1.62742e+08	3.70792e+06	0.000197758	0.000518083	0.000433357	399	43.8903
A0A5C5F5W1	DUF3515 domain-containing protein	1.04211e+08	3.05054e+06	0.000538992	4.72882e+08	1.38426e+07	0.000584509	274761518	8.04305e+06	0.000428967	0.000517489	7.99694e-05	322	34.1614
A0A5F0A9B7	ATP-binding cassette domain-containing protein	52719153	1.6428e+06	0.000290262	315024040	9.8166e+06	0.000414509	496067296	1.54582e+07	0.000824443	0.000509738	0.000279533	295	32.091
A0A5F0A5W4	N-acetyltransferase family protein	1.36839e+06	65919.4	1.16471e-05	6.00094e+07	2.89084e+06	0.000122067	5.41575e+08	2.60893e+07	0.00139145	0.000508386	0.000766742	186	20.7585
A0A5C5F1S0	Thioredoxin	9.2832e+06	703774	0.000124348	0	0	0	3.42001e+08	2.59277e+07	0.00138282	0.00050239	0.000765007	122	13.1906
A0A5C5F4U1	Imidazole glycerol phosphate synthase subunit HisF	1.9816e+06	74382.5	1.31424e-05	6.07026e+08	2.27856e+07	0.000962131	2.64458e+08	9.92682e+06	0.000529435	0.00050157	0.000475107	257	26.6407
A0A5C5F6G5	YbjN domain-containing protein	0	0	0	138238521	7.793e+06	0.000329062	390245329	2.19995e+07	0.00117332	0.000500794	0.000605218	157	17.7388
A0A5F0A596	DNA gyrase subunit A	1.31487e+08	1.38715e+06	0.000245092	1.45039e+09	1.53012e+07	0.000646098	1.08253e+09	1.14203e+07	0.000609089	0.000500093	0.000221611	854	94.7895
A0A5C5F6N4	Aspartate ammonia-lyase	8.39218e+07	1.634e+06	0.000288706	3.69515e+08	7.19463e+06	0.000303796	867274456	1.68862e+07	0.000900607	0.000497703	0.000349007	476	51.3599
A0A5F0A724	Ankyrin repeat domain-containing protein	4.21226e+06	298617	5.27617e-05	9.22491e+07	6.53975e+06	0.000276143	3.06871e+08	2.17548e+07	0.00116027	0.000496391	0.000585682	133	14.1059
A0A5F0ADR9	Uncharacterized protein	5.14911e+07	1.79629e+06	0.000317382	4.34391e+08	1.51539e+07	0.00063988	2.81388e+08	9.81636e+06	0.000523544	0.000493602	0.000163321	275	28.6652
A0A5C5F4X4	Homoserine kinase	1.92056e+08	5.98742e+06	0.0010579	1.80711e+08	5.63373e+06	0.000237886	1.05739e+08	3.29647e+06	0.000175813	0.000490533	0.000492334	307	32.0766
A0A5F0A940	Protein translocase subunit SecD	1.88353e+08	2.85741e+06	0.000504867	4.33971e+08	6.58354e+06	0.000277992	8.31626e+08	1.26162e+07	0.000672868	0.000485242	0.000198168	622	65.9176
A0A5F0A5S8	Antibiotic biosynthesis monooxygenase	1.3484e+07	1.07195e+06	0.0001894	3.09684e+07	2.46191e+06	0.000103955	2.68611e+08	2.13539e+07	0.00113889	0.000477413	0.000574443	107	12.579
A0A5F0A311	Pseudouridine synthase	3.21774e+07	1.09504e+06	0.00019348	8.60535e+08	2.92851e+07	0.00123657	0	0	0	0.000476685	0.000665156	267	29.3847
A0A5F0ACM2	Asp23/Gls24 family envelope stress response protein	115038152	7.07351e+06	0.0012498	0	0	0	5.11499e+07	3.14512e+06	0.000167742	0.000472513	0.000678353	155	16.2632
A0A0E3KT63	50S ribosomal protein L14	1.92221e+07	1.4395e+06	0.000254341	0	0	0	290609585	2.17631e+07	0.00116071	0.000471684	0.000610115	122	13.3533
A0A5F0AC04	NDP-sugar synthase	2.24837e+08	5.83826e+06	0.00103155	3.12816e+08	8.12277e+06	0.000342987	1.41915e+07	368507	1.96539e-05	0.000464729	0.000516815	362	38.5109
A0A5F0A6I8	Octanoyltransferase	0	0	0	5.93731e+08	2.12013e+07	0.000895233	257510997	9.19536e+06	0.000490424	0.000461886	0.000448298	256	28.0044
A0A5F0A3M6	ATP-dependent Clp protease ATP-binding subunit	2.48804e+08	2.54768e+06	0.000450143	6.69044e+08	6.85082e+06	0.000289278	1.16861e+09	1.19662e+07	0.000638205	0.000459209	0.00017464	885	97.659
A0A5F0AAP0	Malate dehydrogenase	34567155	988796	0.000174708	2.79287e+08	7.98903e+06	0.000337339	5.59973e+08	1.60181e+07	0.000854306	0.000455451	0.000354861	326	34.9588
A0A5F0AAU8	Methionine ABC transporter substrate-binding protein	2.43014e+07	787755	0.000139186	8.45843e+08	2.74188e+07	0.00115777	3.7276e+07	1.20834e+06	6.44454e-05	0.0004538	0.000610799	288	30.849
A0A5F0AEX1	Aminopeptidase P family protein	8.84689e+06	225399	3.98251e-05	1.09801e+09	2.79748e+07	0.00118124	1.00282e+08	2.55495e+06	0.000136266	0.000452445	0.000632998	364	39.2499
A0A5C5F6D0	Dyp-type peroxidase	1.65269e+08	3.48274e+06	0.000615356	8.07425e+08	1.7015e+07	0.000718463	1.98147e+07	417558	2.227e-05	0.00045203	0.000375737	435	47.4537
A0A0E3H6A9	DUF3618 domain-containing protein	77803168	7.57743e+06	0.00133883	0	0	0	0	0	0	0.000446278	0.000772977	91	10.2678
A0A5C5F2V2	Chaperone protein ClpB	1.31404e+08	1.41879e+06	0.000250683	1.23076e+09	1.32888e+07	0.000561124	8.89157e+08	9.60043e+06	0.000512028	0.000441278	0.000166876	849	92.6163
A0A5F0ADJ7	DUF501 domain-containing protein	3.9224e+07	1.92105e+06	0.000339424	2.20526e+08	1.08006e+07	0.000456057	2.00489e+08	9.81923e+06	0.000523697	0.000439726	9.32156e-05	188	20.418
A0A5C5F0X0	Oxidoreductase	9.59527e+07	2.76083e+06	0.000487803	92470320	2.66063e+06	0.000112346	4.57259e+08	1.31566e+07	0.000701693	0.000433948	0.000298342	331	34.755
A0A5C5F4C8	Electron transfer flavoprotein beta subunit/FixA family protein	1.05086e+07	381962	6.74879e-05	5.01531e+08	1.82294e+07	0.000769742	2.36724e+08	8.60433e+06	0.000458902	0.000432044	0.000351897	264	27.5122
A0A5C5F4L0	Uncharacterized protein	1.14187e+07	1.67296e+06	0.000295591	2.84221e+07	4.16415e+06	0.000175833	103727926	1.51973e+07	0.000810529	0.000427318	0.000337229	63	6.82543
A0A5C5F6Y5	1-phosphofructokinase family hexose kinase	2.56093e+07	756452	0.000133655	7.561e+08	2.23338e+07	0.000943053	1.3003e+08	3.84084e+06	0.000204846	0.000427185	0.000448171	329	33.8545
A0A5C5F4E9	Uncharacterized protein	7.79579e+06	749802	0.00013248	1.37126e+08	1.31888e+07	0.000556903	1.14512e+08	1.10138e+07	0.000587409	0.000425597	0.000254305	92	10.3971
A0A5C5EZK3	NAD(P)H-quinone dehydrogenase	7.78505e+06	156824	2.77089e-05	9.02984e+08	1.819e+07	0.000768079	4.33519e+08	8.73294e+06	0.000465761	0.000420516	0.000372253	469	49.6418
A0A5F0ADG6	Metalloprotease	2.0376e+07	655407	0.000115802	4.54902e+08	1.46323e+07	0.000617852	3.06904e+08	9.87177e+06	0.0005265	0.000420051	0.000267417	291	31.089
A0A5F0A5C1	Glutamate--tRNA ligase	2.08469e+07	376303	6.64879e-05	1.74804e+08	3.15535e+06	0.000133236	1.09227e+09	1.97163e+07	0.00105154	0.000417089	0.000550466	495	55.3993
A0A5F0A6X9	Adenylosuccinate synthetase	38915964	841088	0.000148609	6.28308e+08	1.35796e+07	0.000573402	4.58263e+08	9.9044e+06	0.00052824	0.00041675	0.000233312	428	46.2686
A0A5C5F2T5	Decaprenylphospho-beta-D-erythro-pentofuranosid-2-ulose 2-reductase	4.62882e+07	1.72865e+06	0.000305431	0	0	0	4.73434e+08	1.76806e+07	0.000942976	0.000416136	0.000481137	253	26.777
A0A5F0ACA8	Peptide ABC transporter	83089262	1.4257e+06	0.000251903	9.31805e+08	1.59885e+07	0.00067512	3.47684e+08	5.96578e+06	0.000318178	0.000415067	0.000227637	546	58.2797
A0A5C5F6X3	Cell division protein SepF	4.05863e+06	243935	4.31002e-05	4.42881e+08	2.66184e+07	0.00112397	2.3364e+07	1.40424e+06	7.48936e-05	0.000413988	0.000615068	149	16.6382
A0A5F0ADA3	DUF3239 domain-containing protein	1.68569e+07	721481	0.000127477	6.11724e+08	2.6182e+07	0.00110554	0	0	0	0.000411006	0.000604853	213	23.3643
A0A5C5F497	DUF1707 domain-containing protein	6.98641e+06	284629	5.02904e-05	425417845	1.73317e+07	0.000731837	2.05119e+08	8.35662e+06	0.000445691	0.000409273	0.00034223	219	24.5456
A0A5C5F316	Septum_form domain-containing protein	2.04296e+08	5.64046e+06	0.000996598	0	0	0	1.46878e+08	4.0552e+06	0.000216279	0.000404292	0.000524227	337	36.2197
A0A5F0A7H1	Protein translocase subunit SecA	7.59987e+07	797282	0.00014087	1.17386e+09	1.23147e+07	0.00051999	9.70872e+08	1.01852e+07	0.000543214	0.000401358	0.000225888	847	95.3222
A0A5F0A7F2	Amino acid ABC transporter ATP-binding protein	5.21425e+07	1.86855e+06	0.000330149	2.96758e+08	1.06345e+07	0.000449044	217785254	7.80443e+06	0.00041624	0.000398478	6.14055e-05	255	27.9053
A0A5F0A992	DUF2020 domain-containing protein	657688	33269	5.87821e-06	311957021	1.57803e+07	0.000666327	193689288	9.79773e+06	0.000522551	0.000398252	0.000347327	190	19.7688
A0A5C5F4B9	Branched-chain-amino-acid aminotransferase	1.35129e+07	337646	5.96578e-05	8.3511e+08	2.08669e+07	0.000881112	1.89872e+08	4.74434e+06	0.000253034	0.000397935	0.000429469	366	40.0208
A0A5F0A210	Inosine-5'-monophosphate dehydrogenase	8.21273e+07	1.53917e+06	0.000271952	841825759	1.57769e+07	0.000666184	2.28097e+08	4.27482e+06	0.000227993	0.000388709	0.000241303	506	53.3582
A0A5C5F670	Polyribonucleotide nucleotidyltransferase	9.83112e+07	1.18486e+06	0.00020935	1.04038e+09	1.25388e+07	0.000529454	6.34056e+08	7.64174e+06	0.000407563	0.000382122	0.000161561	767	82.9728
A0A5C5F012	GTPase Obg	88559414	1.61251e+06	0.000284909	6.5029e+08	1.18406e+07	0.000499973	3.67199e+08	6.68603e+06	0.000356592	0.000380491	0.000109506	508	54.9204
A0A5F0ADJ0	Probable cytosol aminopeptidase	2.83819e+07	537409	9.49532e-05	1240849844	2.34954e+07	0.000992101	5.14425e+07	974060	5.19504e-05	0.000379668	0.000530818	505	52.8125
A0A5C5EXG9	Methionine aminopeptidase	3.66517e+07	1.306e+06	0.000230753	2.55036e+08	9.08763e+06	0.000383728	2.74942e+08	9.79695e+06	0.000522509	0.000378997	0.000145935	264	28.0641
A0A5F0A8K5	sn-glycerol-3-phosphate ABC transporter ATP-binding protein UgpC	7.36355e+07	1.78596e+06	0.000315556	4.69972e+08	1.13987e+07	0.000481315	2.59443e+08	6.29253e+06	0.000335605	0.000377492	9.04705e-05	378	41.2303
A0A5C5F488	Dipeptidase	3.34391e+07	697812	0.000123294	7.35311e+08	1.53446e+07	0.00064793	3.1875e+08	6.65171e+06	0.000354761	0.000375329	0.000262922	453	47.9199
A0A5F0AC11	Response regulator transcription factor	2.01374e+06	80400.7	1.42058e-05	2.81359e+08	1.12335e+07	0.00047434	2.98972e+08	1.19367e+07	0.000636633	0.00037506	0.000322872	225	25.0463
A0A5F0A2Q8	Uncharacterized protein	70438470	3.59858e+06	0.000635822	2.20265e+08	1.1253e+07	0.00047516	5.03075e+06	257012	1.37074e-05	0.000374897	0.000322949	190	19.574
A0A5C5F4P3	Nucleoside hydrolase	2.7782e+07	810646	0.000143231	750492752	2.18985e+07	0.000924673	3.58424e+07	1.04584e+06	5.57787e-05	0.000374561	0.000478413	321	34.2714
A0A5C5EZ87	Iron ABC transporter substrate-binding protein	4.85763e+07	1.36212e+06	0.00024067	5.4403e+08	1.52551e+07	0.000644151	1.5616e+08	4.37887e+06	0.000233542	0.000372787	0.000235035	330	35.6622
A0A0E3KUM4	Inorganic pyrophosphatase	0	0	0	2.96602e+08	1.65036e+07	0.000696871	139998723	7.78985e+06	0.000415462	0.000370778	0.000350578	158	17.972
A0A5F0A409	Sulfurtransferase	1.01934e+08	3.11408e+06	0.000550218	1.16987e+08	3.57395e+06	0.000150911	2.29767e+08	7.01937e+06	0.00037437	0.0003585	0.000200126	292	32.7333
A0A5C5EYU6	Energy-dependent translational throttle protein EttA	1.29873e+08	2.08873e+06	0.000369052	4.07157e+08	6.54826e+06	0.000276503	494515075	7.95323e+06	0.000424176	0.000356577	7.46232e-05	556	62.1779
A0A5C5F3R5	Iron-sulfur cluster-binding protein	4.37724e+07	773955	0.000136748	7.87699e+08	1.39276e+07	0.000588096	3.57639e+08	6.32353e+06	0.000337258	0.000354034	0.000226141	514	56.5568
A0A5F0A4W2	Iron-siderophore ABC transporter substrate-binding protein	1.36911e+08	3.64479e+06	0.000643987	301678042	8.03113e+06	0.000339117	5.26095e+07	1.40055e+06	7.46965e-05	0.0003526	0.000284885	350	37.5636
A0A5C5F778	Chlorite dismutase family protein	4.73539e+06	174367	3.08085e-05	3.40329e+08	1.25317e+07	0.000529154	2.52419e+08	9.29461e+06	0.000495717	0.000351893	0.00027857	234	27.1575
A0A5F0A6Z0	Uroporphyrinogen-III C-methyltransferase	0	0	0	2.93903e+08	1.09034e+07	0.000460401	2.93409e+08	1.08851e+07	0.000580544	0.000346982	0.000306441	255	26.9551
A0A5F0A734	DUF348 domain-containing protein	1.5696e+08	3.89374e+06	0.000687974	914652	22690	9.58093e-07	2.62922e+08	6.52236e+06	0.000347863	0.000345598	0.000343513	383	40.3108
A0A5F0ABR5	O-methyltransferase	4.98635e+06	226906	4.00914e-05	4.48083e+06	203902	8.60984e-06	4.05895e+08	1.84704e+07	0.000985098	0.0003446	0.000554911	210	21.9754
A0A5C5F4V3	Copper resistance protein CopC	54084319	2.72741e+06	0.000481898	148894219	7.50856e+06	0.000317051	85190274	4.29604e+06	0.000229125	0.000342691	0.000128323	197	19.8299
A0A5C5EY08	Uncharacterized protein	2.96176e+06	307063	5.42541e-05	1.11478e+08	1.15575e+07	0.000488021	8.75748e+07	9.0794e+06	0.000484239	0.000342172	0.000249351	87	9.64544
A0A5C5F6V4	Phospho-2-dehydro-3-deoxyheptonate aldolase	3.52764e+07	692689	0.000122389	5.05212e+08	9.92038e+06	0.000418891	4.62483e+08	9.08133e+06	0.000484342	0.000341874	0.000192876	462	50.9267
A0A5F0A419	CoA pyrophosphatase	1.00798e+08	3.54679e+06	0.000626673	0	0	0	2.08631e+08	7.34116e+06	0.000391532	0.000339402	0.000316572	259	28.4194
A0A5F0A2Y9	Lsr2 family protein	8.51865e+06	694591	0.000122725	0	0	0	205909378	1.67894e+07	0.000895442	0.000339389	0.00048545	106	12.2643
A0A5C5F1V9	Sugar ABC transporter substrate-binding protein	7.21425e+07	2.07314e+06	0.000366297	3.32702e+07	956076	4.03706e-05	3.95193e+08	1.13566e+07	0.000605689	0.000337452	0.000283761	333	34.7987
A0A5F0A2L7	Class I SAM-dependent methyltransferase	0	0	0	3.6444e+08	1.26614e+07	0.000534632	2.53904e+08	8.82116e+06	0.000470467	0.000335033	0.000291915	266	28.7835
A0A5C5F6Y2	tRNA (adenine(58)-N(1))-methyltransferase TrmI	1.8361e+07	591779	0.00010456	2.98263e+07	961310	4.05916e-05	500000352	1.61151e+07	0.000859482	0.000334878	0.000455445	278	31.0267
A0A5C5F5Z8	Threonine synthase	6.40194e+07	1.21081e+06	0.000213935	7.35081e+08	1.39027e+07	0.000587047	1.97327e+08	3.73208e+06	0.000199046	0.000333343	0.000219841	482	52.8732
A0A5C5F5D8	Uncharacterized protein	89092756	5.58822e+06	0.000987368	0	0	0	0	0	0	0.000329123	0.000570057	143	15.9429
A0A5C5F3A6	NAD-dependent succinate-semialdehyde dehydrogenase	9.21117e+07	1.75034e+06	0.000309263	2.59091e+08	4.92335e+06	0.00020789	4.60481e+08	8.75025e+06	0.000466684	0.000327946	0.000130405	495	52.6249
A0A5F0A8J5	Urease accessory protein UreG	3.00882e+06	135390	2.39216e-05	3.29638e+08	1.48329e+07	0.000626324	1.38719e+08	6.24202e+06	0.000332911	0.000327719	0.000301235	204	22.2234
A0A5F0A7C9	Thioredoxin reductase	5.43098e+07	1.59379e+06	0.000281602	2.36274e+08	6.93375e+06	0.00029278	2.58609e+08	7.58921e+06	0.000404762	0.000326381	6.81091e-05	318	34.0759
A0A5C5F121	Aspartokinase	6.26857e+06	139859	2.47112e-05	3.52996e+08	7.87572e+06	0.000332555	5.19699e+08	1.1595e+07	0.000618408	0.000325225	0.000296916	421	44.8208
A0A5C5F603	Aldo/keto reductase	7.90233e+06	250692	4.42941e-05	5.9889e+08	1.89991e+07	0.000802243	7.32746e+07	2.32455e+06	0.000123977	0.000323505	0.000416509	286	31.522
A0A5F0ACF0	DivIVA domain-containing protein	4.09257e+06	150756	2.66366e-05	3.00075e+08	1.10537e+07	0.000466746	2.42652e+08	8.93842e+06	0.000476721	0.000323368	0.000257025	244	27.147
A0A5C5F175	Mannose-6-phosphate isomerase, class I	153032392	3.64983e+06	0.000644879	3.14132e+08	7.49206e+06	0.000316355	5.82127e+06	138838	7.40475e-06	0.000322879	0.000318787	385	41.9286
A0A5F0A842	DUF3151 domain-containing protein	0	0	0	2.35587e+08	1.5909e+07	0.000671762	8.23478e+07	5.56087e+06	0.000296583	0.000322781	0.000336646	138	14.8084
A0A5F0A4A1	Demethylmenaquinone methyltransferase	7.1648e+07	2.83026e+06	0.00050007	0	0	0	2.18511e+08	8.63167e+06	0.00046036	0.000320144	0.000277962	232	25.315
A0A5C5F3G6	Bifunctional protein GlmU	5.25825e+07	1.0275e+06	0.000181546	5.09661e+08	9.95914e+06	0.000420528	3.33791e+08	6.52251e+06	0.000347871	0.000316648	0.000122512	487	51.1752
A0A5F0A3A2	Phosphoribosylaminoimidazole-succinocarboxamide synthase	2.27465e+07	693122	0.000122466	3.45259e+08	1.05206e+07	0.000444235	2.34039e+08	7.13153e+06	0.000380352	0.000315684	0.000170353	297	32.8175
A0A5C5F1J7	MBL fold metallo-hydrolase	4.14565e+07	1.36289e+06	0.000240805	2.3906e+08	7.85913e+06	0.000331855	2.07277e+08	6.81427e+06	0.000363431	0.00031203	6.36713e-05	280	30.4181
A0A5C5F3R0	Tetratricopeptide repeat protein	5.25068e+07	1.66582e+06	0.000294329	93262458	2.95882e+06	0.000124937	3.04579e+08	9.663e+06	0.000515365	0.000311544	0.000195782	297	31.5202
A0A5C5F3J2	Exodeoxyribonuclease 7 small subunit	6.16442e+06	587313	0.000103771	3.71637e+06	354076	1.4951e-05	1.60368e+08	1.5279e+07	0.000814885	0.000311202	0.000438457	96	10.496
A0A5C5F7J0	Guanylate kinase	4.8431e+06	232242	4.10342e-05	1.94387e+08	9.32148e+06	0.000393603	1.9503e+08	9.35233e+06	0.000498796	0.000311144	0.000239762	191	20.8537
A0A5C5EXU1	Uncharacterized protein	8.34089e+07	1.60253e+06	0.000283147	1.69057e+08	3.24809e+06	0.000137152	4.9848e+08	9.5773e+06	0.000510794	0.000310364	0.000188302	465	52.0481
A0A5C5F1I9	Deoxyribose-phosphate aldolase	516400	22546.3	3.98365e-06	1.78391e+08	7.78866e+06	0.000328879	2.54635e+08	1.11175e+07	0.000592941	0.000308601	0.000295002	221	22.9039
A0A5F0A617	TrkA family potassium uptake protein	6.02452e+07	2.55934e+06	0.000452203	1.58001e+07	671222	2.83426e-05	194711311	8.27174e+06	0.000441164	0.000307237	0.000241592	218	23.5393
A0A5F0A820	Metal-dependent transcriptional regulator	1.53774e+07	622072	0.000109912	2.84482e+08	1.15083e+07	0.000485941	1.47156e+08	5.95298e+06	0.000317496	0.00030445	0.000188354	224	24.7197
A0A5C5F0E9	Ribonucleoside-diphosphate reductase	1.16883e+08	1.44115e+06	0.000254633	5.52437e+08	6.81149e+06	0.000287618	5.42436e+08	6.68817e+06	0.000356706	0.000299652	5.20899e-05	719	81.1037
A0A5C5EWU0	30S ribosomal protein S4	5.32588e+07	2.28162e+06	0.000403134	6.55331e+06	280746	1.18546e-05	2.09417e+08	8.97147e+06	0.000478483	0.000297824	0.000250506	201	23.3425
A0A5C5EXZ8	DUF2017 domain-containing protein	0	0	0	0	0	0	3.26205e+08	1.664e+07	0.000887474	0.000295825	0.000512383	178	19.6037
A0A5F0A649	Bifunctional RNase H/acid phosphatase	11360922	271869	4.80358e-05	314227544	7.51953e+06	0.000317515	4.02945e+08	9.64257e+06	0.000514275	0.000293275	0.000234063	385	41.7882
A0A5F0A3B6	Pyruvate dehydrogenase	1.04104e+08	1.67297e+06	0.000295592	3.76779e+08	6.05488e+06	0.000255669	3.82898e+08	6.15321e+06	0.000328174	0.000293145	3.63144e-05	578	62.2273
A0A5C5F340	Peptidase M13	9.1174e+07	1.32604e+06	0.000234294	2.38674e+08	3.47129e+06	0.000146576	636221171	9.25324e+06	0.000493511	0.00029146	0.000180394	618	68.7566
A0A5F0A2E1	HIT family protein	0	0	0	29519428	1.92049e+06	8.10932e-05	2.26992e+08	1.47677e+07	0.000787621	0.000289571	0.000433225	141	15.3708
A0A5F0AAS7	DUF349 domain-containing protein	1.04896e+08	2.07877e+06	0.000367291	3.7636e+08	7.4585e+06	0.000314938	1.72161e+08	3.41178e+06	0.000181964	0.000288064	9.55418e-05	450	50.4606
A0A0E3N128	Thiol-disulfide isomerase/thioredoxin	5.42708e+07	2.58782e+06	0.000457235	5.7695e+07	2.7511e+06	0.000116166	1.13244e+08	5.39989e+06	0.000287997	0.000287133	0.000170536	194	20.9716
A0A5C5F7M0	Transcriptional regulator	2.78407e+07	1.02472e+06	0.000181055	251722388	9.26506e+06	0.00039122	1.45838e+08	5.36781e+06	0.000286286	0.000286187	0.000105083	257	27.169
A0A5F0AD86	Phosphoribosyl-ATP pyrophosphatase	5.97639e+06	603187	0.000106575	0	0	0	1.3906e+08	1.40351e+07	0.000748547	0.000285041	0.00040493	87	9.90802
A0A5F0AAF1	Peptide chain release factor 2	7.88056e+07	1.91436e+06	0.000338242	3.03127e+08	7.36361e+06	0.000310931	1.57189e+08	3.81846e+06	0.000203653	0.000284275	7.11439e-05	367	41.1656
A0A5C5F0E4	O-acetylhomoserine/O-acetylserine sulfhydrylase	1.0178e+08	2.09761e+06	0.000370621	4.75166e+07	979285	4.13506e-05	3.9738e+08	8.18974e+06	0.00043679	0.000282921	0.000211806	453	48.5217
A0A5F0ADQ3	Histidinol dehydrogenase	1.51032e+07	325193	5.74575e-05	5.19916e+08	1.11945e+07	0.000472692	2.74704e+08	5.91476e+06	0.000315457	0.000281869	0.000209645	439	46.4439
A0A5F0AB14	DNA gyrase subunit B	1.01767e+08	1.3574e+06	0.000239835	4.60917e+08	6.14783e+06	0.000259594	4.66395e+08	6.2209e+06	0.000331784	0.000277071	4.8402e-05	681	74.9724
A0A5F0A931	Threonine--tRNA ligase	1.12927e+08	1.46306e+06	0.000258504	4.7039e+08	6.09428e+06	0.000257333	4.55486e+08	5.90119e+06	0.000314733	0.000276856	3.28072e-05	689	77.1856
A0A5F0ADN3	Transaldolase	53261824	1.39158e+06	0.000245875	3.17586e+08	8.29761e+06	0.000350369	1.61571e+08	4.2214e+06	0.000225144	0.000273796	6.71199e-05	360	38.2743
A0A5F0ABL3	ABC transporter ATP-binding protein	0	0	0	2.42725e+08	6.87998e+06	0.00029051	3.50121e+08	9.92411e+06	0.000529291	0.000273267	0.000265066	329	35.2798
A0A5F0A7E2	D-alanine--D-alanine ligase tase)	0	0	0	4.92046e+08	1.26439e+07	0.000533895	2.07142e+08	5.32286e+06	0.000283889	0.000272594	0.000267126	360	38.9155
A0A5F0A3A9	Disulfide bond formation protein B	2.61626e+07	479316	8.4689e-05	7.9726e+08	1.46063e+07	0.000616756	1.15688e+08	2.11948e+06	0.00011304	0.000271495	0.000299341	496	54.5832
A0A5C5F0R0	Ferredoxin reductase	1.28398e+08	3.3219e+06	0.000586938	0	0	0	1.64852e+08	4.26505e+06	0.000227471	0.00027147	0.000295932	352	38.6519
A0A5C5EXU3	HAMP domain-containing histidine kinase	174588498	3.19323e+06	0.000564204	251297	4596.24	1.94078e-07	252704358	4.62198e+06	0.000246508	0.000270302	0.000282757	502	54.6745
A0A5C5F5C1	Glycerol-3-phosphate dehydrogenase	7.40425e+06	195403	3.45252e-05	5.72295e+08	1.51032e+07	0.000637738	9.76018e+07	2.57577e+06	0.000137376	0.00026988	0.000322699	361	37.8922
A0A5F0AD07	1-(5-phosphoribosyl)-5-[(5-phosphoribosylamino)methylideneamino] imidazole-4-carboxamide isomerase	2.18332e+06	83424	1.47399e-05	1.94549e+08	7.43368e+06	0.00031389	2.35217e+08	8.9876e+06	0.000479343	0.000269324	0.000235486	242	26.1713
A0A5F0A9L5	Sec-independent protein translocase protein TatB	1.66156e+06	104263	1.84219e-05	193592997	1.2148e+07	0.000512953	8.14972e+07	5.11397e+06	0.000272747	0.000268041	0.000247299	144	15.9362
A0A5C5F4T8	Uncharacterized protein	1.2987e+07	541437	9.5665e-05	2.88777e+08	1.20393e+07	0.000508365	8.80942e+07	3.67271e+06	0.00019588	0.000266637	0.000215256	220	23.9861
A0A5F0AC59	Uncharacterized protein	260072	36357.7	6.42394e-06	9.17172e+06	1.28219e+06	5.41411e-05	9.87345e+07	1.38029e+07	0.000736164	0.000265576	0.000408239	61	7.15315
A0A5C5F5B3	Methionyl-tRNA formyltransferase	2.68244e+07	793493	0.0001402	1.16737e+08	3.45319e+06	0.000145812	3.23267e+08	9.56257e+06	0.000510008	0.00026534	0.000211908	313	33.8054
A0A5C5F0D8	Glutamate-1-semialdehyde 2,1-aminomutase	7.83973e+07	1.6897e+06	0.000298548	141448704	3.04864e+06	0.00012873	3.20723e+08	6.91255e+06	0.000368673	0.000265317	0.000123375	441	46.3972
A0A5F0A3N4	Uncharacterized protein	8.66691e+06	395584	6.98946e-05	251315724	1.14708e+07	0.000484358	9.81132e+07	4.47818e+06	0.000238838	0.000264364	0.000208407	210	21.9092
A0A5F0A625	DUF1727 domain-containing protein	4.44198e+07	987235	0.000174432	2.64256e+08	5.87312e+06	0.000247994	3.12084e+08	6.9361e+06	0.000369929	0.000264118	9.8741e-05	424	44.9942
A0A5F0A6F7	Uncharacterized protein	8.22323e+07	2.79694e+06	0.000494184	0	0	0	1.63072e+08	5.54651e+06	0.000295817	0.000263334	0.000248688	272	29.4008
A0A5F0AEH9	UPF0210 protein EU802_02450	1.02903e+08	2.19545e+06	0.000387908	1.09044e+08	2.32646e+06	9.82357e-05	261031527	5.56915e+06	0.000297024	0.000261056	0.000148148	454	46.871
A0A5C5F0C6	LacI family DNA-binding transcriptional regulator	6.36377e+07	1.71555e+06	0.000303116	0	0	0	333655788	8.99473e+06	0.000479724	0.000260947	0.000242626	344	37.0946
A0A5C5F169	DNA-directed RNA polymerase subunit beta	6.39483e+07	491491	8.68401e-05	1.48463e+09	1.14105e+07	0.000481812	5.07154e+08	3.89785e+06	0.000207888	0.000258846	0.000202357	1178	130.111
A0A5F0A8I2	Low molecular weight phosphotyrosine protein phosphatase	0	0	0	0	0	0	2.49309e+08	1.45205e+07	0.000774433	0.000258144	0.000447119	153	17.1695
A0A5C5F3C8	Uncharacterized protein	0	0	0	1.91364e+08	1.23852e+07	0.000522968	7.11273e+07	4.60339e+06	0.000245517	0.000256162	0.000261647	144	15.4511
A0A5F0A971	Bifunctional purine biosynthesis protein PurH	161375643	2.8853e+06	0.000509795	3.40258e+08	6.08361e+06	0.000256882	0	0	0	0.000255559	0.0002549	525	55.9303
A0A5F0A5X2	DUF1729 domain-containing protein	3.22504e+08	1.00421e+06	0.00017743	3.00227e+09	9.34843e+06	0.000394741	1.14805e+09	3.57479e+06	0.000190657	0.000254276	0.000121825	3032	321.153
A0A5C5F4S2	DUF1049 domain-containing protein	0	0	0	0	0	0	2.16047e+08	1.42014e+07	0.000757413	0.000252471	0.000437293	141	15.2131
A0A5C5F2I7	Protein GrpE	3.99752e+06	170737	3.0167e-05	2.71491e+08	1.15955e+07	0.000489625	102886275	4.39434e+06	0.000234367	0.000251386	0.000230201	214	23.4134
A0A5C5F1H9	ROK family protein	7.37021e+06	207267	3.66214e-05	2.24171e+08	6.30419e+06	0.000266196	2.99883e+08	8.43339e+06	0.000449785	0.000250868	0.000207008	335	35.5591
A0A0E3N7I0	Lactate utilization protein C	1.35635e+07	595373	0.000105195	1.25989e+08	5.53031e+06	0.000233519	1.74992e+08	7.68129e+06	0.000409673	0.000249462	0.000152864	209	22.7816
A0A5F0ABR1	Leucine--tRNA ligase	6.48347e+07	610311	0.000107834	1.18162e+09	1.1123e+07	0.000469674	3.38034e+08	3.18203e+06	0.00016971	0.000249073	0.000193535	950	106.232
A0A5F0AC92	N-acetylmuramoyl-L-alanine amidase	0	0	0	6.99771e+08	1.60844e+07	0.000679171	5.45309e+07	1.25341e+06	6.68491e-05	0.000248673	0.000374317	393	43.5061
A0A5C5F5G7	DUF3097 domain-containing protein	4.17195e+07	1.32291e+06	0.000233741	2.08013e+08	6.59602e+06	0.000278519	1.37404e+08	4.35704e+06	0.000232378	0.000248213	2.62552e-05	280	31.5362
A0A5C5F524	Deoxyuridine 5'-triphosphate nucleotidohydrolase	0	0	0	284652272	1.73868e+07	0.000734166	2.50323e+06	152900	8.15473e-06	0.00024744	0.000421536	154	16.3717
A0A5F0AA53	Cytochrome bc complex cytochrome b subunit	4509055	75023	1.32556e-05	498045984	8.28664e+06	0.000349906	4.24397e+08	7.06124e+06	0.000376603	0.000246588	0.000202512	540	60.1023
A0A5F0A5C7	N-(5'-phosphoribosyl)anthranilate isomerase	2.92405e+07	550345	9.7239e-05	5.5929e+08	1.05266e+07	0.000444489	1.89092e+08	3.55896e+06	0.000189813	0.000243847	0.00017982	496	53.1312
A0A5C5F4I1	NAD-dependent succinate-semialdehyde dehydrogenase	5.37529e+07	1.07113e+06	0.000189254	3.08515e+08	6.14774e+06	0.00025959	2.59681e+08	5.17462e+06	0.000275982	0.000241609	4.60753e-05	463	50.1835
A0A5C5F4A5	Lysine--tRNA ligase	1.72562e+08	1.45416e+06	0.000256931	3.41426e+08	2.87715e+06	0.000121489	7.56332e+08	6.37351e+06	0.000339924	0.000239448	0.000110262	1079	118.668
A0A5C5F4Q6	Ribosome-binding factor A	7.73545e+06	476251	8.41475e-05	1.67231e+06	102960	4.34752e-06	1.89969e+08	1.16959e+07	0.000623786	0.000237427	0.000336968	145	16.2424
A0A5F0ADG9	Uncharacterized protein	2.99751e+06	55436.2	9.79487e-06	131189850	2.42624e+06	0.000102449	603507166	1.11613e+07	0.000595276	0.00023584	0.000314709	501	54.0713
A0A5C5F0F9	Methionine ABC transporter substrate-binding protein	871678	28895.5	5.10547e-06	1.3872e+08	4.59848e+06	0.000194173	2.87263e+08	9.52259e+06	0.000507876	0.000235718	0.000253947	280	30.1665
A0A5C5F5U3	D-3-phosphoglycerate dehydrogenase	3.99935e+07	718945	0.000127028	4.05179e+08	7.2837e+06	0.000307557	2.82367e+08	5.07598e+06	0.000270721	0.000235102	9.53896e-05	531	55.6281
A0A5C5F3A7	Glucose-6-phosphate isomerase	9.97661e+07	1.6774e+06	0.000296375	1.19455e+08	2.00844e+06	8.4807e-05	3.6094e+08	6.0686e+06	0.000323662	0.000234948	0.00013074	547	59.4767
A0A5C5F382	HtaA protein	6.27585e+07	1.89135e+06	0.000334177	153603567	4.62914e+06	0.000195467	1.08317e+08	3.26434e+06	0.0001741	0.000234581	8.69114e-05	315	33.1819
A0A5F0AD27	Ribulose-phosphate 3-epimerase	0	0	0	1.09186e+08	4.43462e+06	0.000187253	2.37856e+08	9.66054e+06	0.000515234	0.000234162	0.0002608	224	24.6214
A0A0E3N4Q9	DUF2469 family protein	5.77584e+06	474407	8.38217e-05	1.73497e+08	1.42504e+07	0.00060173	3.28889e+06	270137	1.44075e-05	0.00023332	0.000320935	101	12.1749
A0A5F0AEB4	Uncharacterized protein	4.92315e+07	2.55788e+06	0.000451944	9.28437e+07	4.82379e+06	0.000203686	1.49271e+07	775551	4.13631e-05	0.000232331	0.000206784	179	19.247
A0A5F0A6J4	Hemin receptor	1.48067e+08	2.0709e+06	0.000365901	5.44787e+08	7.6195e+06	0.000321736	8.37456e+06	117128	6.2469e-06	0.000231295	0.000196144	660	71.499
A0A5F0A7D5	Amidohydrolase	165577562	3.91932e+06	0.000692494	0	0	0	0	0	0	0.000230831	0.000399812	398	42.2465
A0A5C5EZJ4	Ferritin	1.83067e+07	1.00602e+06	0.000177751	2.50504e+06	137661	5.81277e-06	1.73584e+08	9.53904e+06	0.000508754	0.000230772	0.000255628	161	18.1972
A0A5F0AB35	Ribosomal RNA small subunit methyltransferase H	8.61042e+07	2.24284e+06	0.00039628	6.1769e+07	1.60895e+06	6.79386e-05	1.62669e+08	4.23718e+06	0.000225985	0.000230068	0.000164209	351	38.3908
A0A5F0A8P7	Alpha-1,4 glucan phosphorylase	7.41706e+06	81141.2	1.43366e-05	4.70256e+08	5.1445e+06	0.000217228	7.73507e+08	8.46202e+06	0.000451312	0.000227626	0.000218673	802	91.4093
A0A5F0A8M6	DUF2993 domain-containing protein	108030933	3.83461e+06	0.000677526	0	0	0	0	0	0	0.000225842	0.00039117	262	28.1726
A0A0E3KLJ8	DNA-binding response regulator	4.87891e+07	2.17857e+06	0.000384926	0	0	0	1.2278e+08	5.48247e+06	0.000292401	0.000225776	0.000200926	212	22.395
A0A5C5F0F3	DNA-directed RNA polymerase subunit beta' (RNAP subunit beta')	1.68269e+08	1.13895e+06	0.000201237	7.03272e+08	4.76016e+06	0.000200999	7.56357e+08	5.11947e+06	0.000273041	0.000225093	4.15248e-05	1336	147.741
A0A5C5EZW9	Uncharacterized protein	1.03154e+07	629835	0.000111284	2.16869e+08	1.32415e+07	0.000559127	0	0	0	0.00022347	0.000295965	153	16.378
A0A5C5F4Z6	Uncharacterized protein	3.27903e+07	832207	0.00014704	3.77982e+08	9.59307e+06	0.000405071	8.57364e+07	2.17596e+06	0.000116052	0.000222721	0.000158678	361	39.4016
A0A5C5F6F0	Ribonuclease J	1.19693e+08	1.61078e+06	0.000284605	1.34729e+08	1.81313e+06	7.65602e-05	4.1587e+08	5.59662e+06	0.000298489	0.000219885	0.000124317	683	74.3073
A0A5F0A7I3	Aconitate hydratase	1.17528e+08	1.15684e+06	0.000204398	9.42297e+08	9.27509e+06	0.000391644	1.12638e+08	1.1087e+06	5.91314e-05	0.000218391	0.000166697	939	101.594
A0A5C5F676	Alanine--tRNA ligase	1.94855e+08	2.02577e+06	0.000357928	2.12355e+08	2.20771e+06	9.32212e-05	3.6474e+08	3.79195e+06	0.000202239	0.000217796	0.000133037	890	96.188
A0A5F0A3F1	ABC transporter substrate-binding protein	1.03248e+08	1.94175e+06	0.000343083	2.10859e+08	3.96555e+06	0.000167447	1.38222e+08	2.5995e+06	0.000138641	0.00021639	0.00011066	502	53.1726
A0A5C5F466	Pyridoxal kinase PdxY	4.44427e+06	146471	2.58795e-05	3.43504e+08	1.13209e+07	0.000478031	8.12378e+07	2.67738e+06	0.000142795	0.000215568	0.000234696	283	30.3423
A0A5C5F0P4	Zinc-dependent metalloprotease	2.96522e+07	591229	0.000104463	506160488	1.00922e+07	0.000426147	1.03281e+08	2.05929e+06	0.00010983	0.00021348	0.000184195	462	50.1536
A0A5F0A8H3	Glycerol kinase	9.19684e+06	163333	2.88589e-05	4.12743e+08	7.33022e+06	0.000309521	3.18582e+08	5.65794e+06	0.00030176	0.00021338	0.000159847	508	56.3071
A0A0E3H5J7	50S ribosomal protein L2	117526	3796.98	6.70878e-07	3.02509e+08	9.7733e+06	0.000412681	1.28518e+08	4.1521e+06	0.000221447	0.0002116	0.000206181	280	30.9526
A0A5C5F7E0	Copper chaperone PCu(A)C	7.12224e+07	3.39328e+06	0.000599549	0	0	0	1.3766e+07	655859	3.49795e-05	0.000211509	0.000336507	201	20.9893
A0A5C5F3A2	Alcohol dehydrogenase AdhP	0	0	0	2.73812e+08	7.41106e+06	0.000312934	2.17265e+08	5.88054e+06	0.000313632	0.000208855	0.000180874	345	36.9464
A0A5C5EZD2	Oligoribonuclease	4.28368e+07	1.73912e+06	0.00030728	1.0752e+08	4.36519e+06	0.000184322	6.22052e+07	2.52545e+06	0.000134692	0.000208765	8.88523e-05	219	24.6313
A0A5C5F5H5	HPr family phosphocarrier protein	3.26469e+06	142465	2.51718e-05	237570004	1.03672e+07	0.000437756	6.93077e+07	3.02447e+06	0.000161307	0.000208078	0.000210231	225	22.9156
A0A5C5F383	UPF0371 protein EU802_05755	6.66752e+06	121213	2.14169e-05	4.70348e+08	8.55078e+06	0.00036106	2.43863e+08	4.43335e+06	0.000236448	0.000206308	0.000171816	497	55.0065
A0A5F0A9X6	Chaperone protein DnaJ	1.18875e+07	296366	5.23641e-05	1.59816e+08	3.98434e+06	0.00016824	2.92425e+08	7.29039e+06	0.000388824	0.000203143	0.000170924	378	40.111
A0A5C5F2K6	Pyridoxal phosphate-dependent aminotransferase	1.05612e+08	2.23096e+06	0.000394182	1.39848e+08	2.95415e+06	0.00012474	7.65891e+07	1.61787e+06	8.62874e-05	0.000201737	0.000167768	428	47.3394
A0A5C5EZK8	Adenylosuccinate lyase	1.234e+07	236096	4.17152e-05	1.78947e+08	3.42371e+06	0.000144567	4.01166e+08	7.67533e+06	0.000409355	0.000198546	0.000189671	476	52.267
A0A5F0AB89	NYN domain-containing protein	47530704	942082	0.000166454	357949374	7.09473e+06	0.000299577	1.1745e+08	2.32792e+06	0.000124157	0.000196729	9.15454e-05	460	50.4528
A0A5C5F308	Alpha/beta fold hydrolase	7.20871e+07	419274	7.40804e-05	1.23102e+09	7.15986e+06	0.000302328	6.87695e+08	3.99979e+06	0.000213324	0.000196577	0.000115041	1612	171.933
A0A0E3H5Q5	Chorismate mutase	3.79645e+06	340368	6.01386e-05	1.38876e+08	1.24509e+07	0.000525742	0	0	0	0.000195293	0.000287752	100	11.154
A0A0E3KKI3	Transcriptional regulator WhiB	2.30621e+06	241899	4.27405e-05	0	0	0	9.65532e+07	1.01275e+07	0.000540139	0.000194293	0.000300273	86	9.53375
A0A5F0A450	Dihydrolipoyl dehydrogenase	6.65876e+07	1.32749e+06	0.00023455	1.17407e+08	2.34062e+06	9.88333e-05	2.34393e+08	4.67284e+06	0.000249221	0.000194201	8.29161e-05	469	50.1607
A0A5C5F356	Beta sliding clamp	1.62835e+07	384609	6.79555e-05	2.36393e+08	5.58349e+06	0.000235765	2.1351e+08	5.043e+06	0.000268963	0.000190894	0.000107754	395	42.3378
A0A5F0A4A9	Alkene reductase	3.92891e+07	1.02302e+06	0.000180754	3.12585e+06	81391.2	3.43677e-06	2.74048e+08	7.1357e+06	0.000380574	0.000188255	0.000188681	357	38.4052
A0A5C5F3B5	Thymidylate synthase	7.84202e+07	2.58916e+06	0.000457472	7.33833e+07	2.42286e+06	0.000102306	0	0	0	0.000186593	0.0002401	266	30.2879
A0A5C5EXI0	tRNA N6-adenosine threonylcarbamoyltransferase	0	0	0	0	0	0	3.84342e+08	1.049e+07	0.000559471	0.00018649	0.000323011	351	36.6389
A0A5F0A6T8	Cytokinin riboside 5'-monophosphate phosphoribohydrolase	0	0	0	213923302	7.37953e+06	0.000311603	1.32772e+08	4.58011e+06	0.000244275	0.000185293	0.000163961	263	28.9887
A0A5F0A3U1	Glycosyltransferase family 2 protein	1.29998e+08	1.76475e+06	0.000311808	3.51172e+07	476721	2.01297e-05	3.07154e+08	4.16965e+06	0.000222383	0.000184774	0.000149432	663	73.6641
A0A5C5F542	Lysine--tRNA ligase	8.62444e+06	149499	2.64145e-05	3.66864e+08	6.35935e+06	0.000268526	275905132	4.78263e+06	0.000255076	0.000183339	0.000136067	518	57.689
A0A5F0ABZ4	YccF domain-containing protein	2.11322e+07	1.42601e+06	0.000251958	21762547	1.46855e+06	6.20101e-05	6.55548e+07	4.42368e+06	0.000235932	0.0001833	0.000105345	137	14.8191
A0A5F0AAK3	ABC transporter ATP-binding protein	8.84646e+06	281922	4.9812e-05	2.76244e+08	8.80343e+06	0.000371728	7.28146e+07	2.32048e+06	0.00012376	0.000181767	0.000168615	282	31.3791
A0A5F0AC64	Uncharacterized protein	8.85888e+06	343432	6.06801e-05	6.97737e+07	2.70492e+06	0.000114216	1.78797e+08	6.93142e+06	0.000369679	0.000181525	0.00016513	235	25.7951
A0A5F0A958	Glycerophosphodiester phosphodiesterase	7.58794e+07	1.88842e+06	0.00033366	1.70278e+08	4.23772e+06	0.000178939	2.21e+07	550005	2.93339e-05	0.000180644	0.00015217	366	40.1814
A0A5C5F3K0	Glycogen synthase	0	0	0	3.07138e+07	721324	3.04581e-05	405916392	9.53306e+06	0.000508435	0.000179631	0.000285159	390	42.5798
A0A5C5EXQ7	Corrinoid adenosyltransferase	1.02657e+07	495266	8.75071e-05	1.34869e+08	6.50672e+06	0.000274749	6.85608e+07	3.3077e+06	0.000176412	0.000179556	9.36603e-05	190	20.7276
A0A5C5F450	23S rRNA (Guanosine(2251)-2'-O)-methyltransferase RlmB	3.61907e+07	1.07226e+06	0.000189454	2.78829e+08	8.26113e+06	0.000348829	0	0	0	0.000179428	0.000174631	313	33.7519
A0A5C5F3F8	Serine--tRNA ligase	2.92409e+07	626308	0.000110661	1.45568e+08	3.11789e+06	0.000131654	258642286	5.53983e+06	0.00029546	0.000179258	0.00010118	419	46.6878
A0A5C5F0C8	Queuine tRNA-ribosyltransferase	4.55101e+07	992455	0.000175354	1.60817e+08	3.50699e+06	0.000148084	1.7857e+08	3.89413e+06	0.000207689	0.000177042	2.98383e-05	413	45.8561
A0A5C5F4X1	Histidine--tRNA ligase	2.51098e+06	54214.3	9.57897e-06	2.85789e+08	6.17044e+06	0.000260549	2.261e+08	4.88171e+06	0.00026036	0.000176829	0.000144843	423	46.3158
A0A5C5F7G4	NAD(P)/FAD-dependent oxidoreductase	3.15145e+07	644810	0.00011393	2.49392e+08	5.10275e+06	0.000215466	1.84061e+08	3.76603e+06	0.000200857	0.000176751	5.48927e-05	452	48.8741
A0A5F0A4J7	Valine--tRNA ligase	18974433	185019	3.26904e-05	6.91882e+08	6.7465e+06	0.000284873	3.97173e+08	3.87281e+06	0.000206552	0.000174705	0.000129073	911	102.554
A0A5F0ADG0	HIT domain-containing protein	2.34332e+07	1.07173e+06	0.000189361	1.64372e+08	7.51763e+06	0.000317435	5.56247e+06	254403	1.35683e-05	0.000173455	0.000152556	197	21.8648
A0A5C5F5E6	DeoR/GlpR transcriptional regulator	4.12712e+07	1.43693e+06	0.000253886	0	0	0	1.42471e+08	4.96036e+06	0.000264555	0.000172814	0.000149756	267	28.7219
A0A5F0AAL0	Folate-binding protein	3.65136e+07	902842	0.000159521	2.28339e+08	5.64595e+06	0.000238402	9.00832e+07	2.22742e+06	0.000118797	0.00017224	6.08087e-05	376	40.4429
A0A5C5F213	ABC transporter substrate-binding protein	6.19102e+07	1.04982e+06	0.00018549	3.96336e+08	6.72074e+06	0.000283786	5.14562e+07	872554	4.65366e-05	0.000171938	0.000119204	540	58.972
A0A5F0A4J2	Urease subunit beta	5.08786e+06	451305	7.97398e-05	9.48628e+07	8.41455e+06	0.000355307	16039470	1.42274e+06	7.58801e-05	0.000170309	0.000160225	103	11.2737
A0A5F0ADG4	SURF1-like protein	4.68382e+06	133828	2.36457e-05	43786314	1.25108e+06	5.28273e-05	2.84339e+08	8.12426e+06	0.000433298	0.000169924	0.000228555	315	34.9988
A0A5F0AB58	Fe-S cluster assembly protein SufB	5.5739e+07	1.02927e+06	0.000181859	1.15175e+08	2.12681e+06	8.98054e-05	2.41342e+08	4.4566e+06	0.000237688	0.000169784	7.4677e-05	484	54.1537
A0A5F0A308	DUF262 domain-containing protein	7.98568e+07	1.19087e+06	0.000210411	1.18903e+08	1.77314e+06	7.48715e-05	2.79027e+08	4.161e+06	0.000221922	0.000169068	8.17795e-05	604	67.0577
A0A5F0A9D7	ABC transporter substrate-binding protein	6.33326e+07	1.99743e+06	0.000352921	3.47057e+07	1.09457e+06	4.62188e-05	6.33003e+07	1.99641e+06	0.000106476	0.000168539	0.000162497	299	31.707
A0A5C5F2A8	Penicillin-binding protein 2	4.92481e+07	972059	0.00017175	2.78195e+08	5.49101e+06	0.00023186	9.29562e+07	1.83477e+06	9.78553e-05	0.000167155	6.71204e-05	486	50.6637
A0A5F0A7H3	Cysteine desulfurase	1.30252e+07	278552	4.92165e-05	4.87188e+06	104188	4.39937e-06	3.92413e+08	8.39197e+06	0.000447576	0.000167064	0.000243962	429	46.7605
A0A5F0ABW7	Isocitrate dehydrogenase	1.59361e+07	200448	3.54166e-05	4.53797e+08	5.70797e+06	0.000241021	3.34715e+08	4.21013e+06	0.000224543	0.000166993	0.000114246	736	79.5023
A0A5C5F409	Chaperone protein DnaJ	919114	22126.7	3.90951e-06	3.35094e+08	8.06705e+06	0.000340634	1.18141e+08	2.84413e+06	0.000151688	0.000165411	0.000168781	396	41.5386
A0A5F0A7A9	Acyl-CoA carboxylase subunit beta	7.77027e+07	1.39e+06	0.000245596	8.05885e+07	1.44163e+06	6.08732e-05	1.97448e+08	3.53209e+06	0.00018838	0.00016495	9.4564e-05	515	55.901
A0A5C5F4Y2	1-acyl-sn-glycerol-3-phosphate acyltransferase	2.66948e+06	85794.9	1.51589e-05	1.99185e+08	6.40163e+06	0.000270311	1.21066e+08	3.89096e+06	0.00020752	0.00016433	0.000132946	282	31.1147
A0A5C5EXF2	Phosphoglucosamine mutase	98855300	2.12895e+06	0.000376158	5.24798e+07	1.1302e+06	4.77232e-05	5.93041e+07	1.27717e+06	6.81166e-05	0.000163999	0.000184017	447	46.4339
A0A5C5F3R7	Molybdopterin molybdenumtransferase	7.89714e+07	1.75985e+06	0.000310943	1.19924e+08	2.67246e+06	0.000112845	57241502	1.27561e+06	6.80331e-05	0.000163941	0.000129265	421	44.8739
A0A5F0ACP2	30S ribosomal protein S14	0	0	0	0	0	0	1.09465e+08	9.19931e+06	0.000490635	0.000163545	0.000283268	101	11.8993
A0A5F0A243	GTPase Der	3.36837e+06	55587	9.82152e-06	6.81784e+07	1.12512e+06	4.75087e-05	4.88092e+08	8.0548e+06	0.000429594	0.000162308	0.000232242	542	60.5964
A0A5C5F667	Transcription termination factor Rho	1.49596e+07	189501	3.34824e-05	1.59438e+08	2.01967e+06	8.52813e-05	5.44775e+08	6.90092e+06	0.000368052	0.000162272	0.000180083	717	78.9424
A0A5C5F4V4	Ribose-phosphate pyrophosphokinase	1.64385e+07	464584	8.2086e-05	1.7223e+08	4.86756e+06	0.000205534	1.31687e+08	3.72173e+06	0.000198494	0.000162038	6.933e-05	326	35.3833
A0A5C5F6M3	Dihydroorotate dehydrogenase	8.44156e+07	2.16931e+06	0.000383289	3.04239e+07	781832	3.30131e-05	4.67368e+07	1.20104e+06	6.40561e-05	0.000160119	0.000193893	370	38.9136
A0A5C5EZV0	Glutamate racemase	6.39239e+06	202296	3.57432e-05	267453240	8.46393e+06	0.000357392	5.0964e+07	1.61283e+06	8.60183e-05	0.000159718	0.000173027	297	31.5992
A0A5C5F7C9	Aldo/keto reductase	7.0063e+07	2.18057e+06	0.000385279	69889014	2.17515e+06	9.18466e-05	0	0	0	0.000159042	0.000201237	300	32.1306
A0A5F0A6Z1	CarD family transcriptional regulator	1.89207e+07	875593	0.000154706	4.51466e+07	2.08925e+06	8.82191e-05	9.39768e+07	4.34896e+06	0.000231947	0.000158291	7.19308e-05	193	21.609
A0A5F0A795	Adenine phosphoribosyltransferase	0	0	0	2.1678e+08	1.11054e+07	0.000468927	0	0	0	0.000156309	0.000270735	185	19.5203
A0A0E3KUX0	Thioredoxin	0	0	0	27961937	2.39112e+06	0.000100966	8.05989e+07	6.89229e+06	0.000367592	0.000156186	0.000189916	107	11.6941
A0A5F0ABW5	ATP synthase gamma chain	6.28689e+07	1.75813e+06	0.000310639	131238980	3.6701e+06	0.000154971	0	0	0	0.000155203	0.00015532	326	35.759
A0A5F0A7H5	RNA methyltransferase	0	0	0	0	0	0	2.49658e+08	8.70502e+06	0.000464272	0.000154757	0.000268048	270	28.6798
A0A5C5F211	Tryptophan synthase beta chain	1.76164e+07	396439	7.00457e-05	3.29649e+08	7.41839e+06	0.000313244	6.32572e+07	1.42354e+06	7.59227e-05	0.000153071	0.000138745	416	44.4366
A0A5F0A5G6	Arginine repressor	3.28771e+07	1.88105e+06	0.000332357	4.23243e+07	2.42157e+06	0.000102251	8.06138e+06	461228	2.45991e-05	0.000153069	0.000160049	163	17.4781
A0A5C5F324	Preprotein translocase subunit SecA	5.59001e+06	167818	2.96512e-05	5.25827e+07	1.57858e+06	6.66562e-05	2.25627e+08	6.77355e+06	0.00036126	0.000152522	0.000181716	303	33.31
A0A5C5EZ05	Histidinol-phosphatase	3.84304e+07	1.33655e+06	0.000236151	14432905	501954	2.11952e-05	1.07653e+08	3.74401e+06	0.000199682	0.000152343	0.000115032	268	28.7534
A0A5C5F708	Ribonuclease 3	3.46544e+07	1.27162e+06	0.000224679	1.13016e+08	4.14704e+06	0.00017511	2.83903e+07	1.04176e+06	5.55611e-05	0.000151783	8.69384e-05	251	27.2522
A0A5F0A9Y1	AMP-binding protein (Acyl-CoA synthase)	6.13635e+07	921012	0.000162731	2.02579e+08	3.04053e+06	0.000128388	2.01007e+08	3.01694e+06	0.000160905	0.000150675	1.93226e-05	615	66.6261
A0A5F0A4K0	Uncharacterized protein	19016840	1.06626e+06	0.000188394	0	0	0	8.80397e+07	4.9363e+06	0.000263272	0.000150555	0.000135653	163	17.8352
A0A5C5F6Z1	Aminopeptidase P family protein	0	0	0	284834609	7.03005e+06	0.000296846	1.17301e+08	2.89512e+06	0.000154408	0.000150418	0.000148463	380	40.5167
A0A5C5F503	NAD(P)H-dependent oxidoreductase	5.1768e+07	2.43823e+06	0.000430804	5.35049e+06	252004	1.06409e-05	3.20449e+06	150929	8.04963e-06	0.000149831	0.000243333	194	21.2318
A0A5F0AA38	Polyphosphate kinase 2	1.98419e+06	58230.6	1.02886e-05	2.79523e+08	8.20324e+06	0.000346385	5.47297e+07	1.60617e+06	8.5663e-05	0.000147445	0.00017636	287	34.0748
A0A5C5F0Q3	Uncharacterized protein	1.06345e+08	2.46512e+06	0.000435555	3.84052e+06	89024.9	3.75911e-06	2.16846e+06	50265.9	2.68087e-06	0.000147332	0.000249609	401	43.1399
A0A5C5F2R0	DUF3263 domain-containing protein	0	0	0	9.22519e+07	8.70745e+06	0.000367675	1.42363e+07	1.34373e+06	7.16665e-05	0.000146447	0.000194911	92	10.5946
A0A5F0A7F1	Putative gluconeogenesis factor	8.12971e+06	222882	3.93804e-05	2.14166e+08	5.87151e+06	0.000247927	1.01565e+08	2.78448e+06	0.000148507	0.000145271	0.000104311	342	36.4754
A0A5C5F001	TetR/AcrR family transcriptional regulator	0	0	0	2.85653e+07	1.02528e+06	4.3293e-05	2.03646e+08	7.3094e+06	0.000389839	0.000144377	0.000213675	252	27.8608
A0A5F0A7P0	Probable malate:quinone oxidoreductase	6.23116e+07	1.12769e+06	0.000199248	2.48496e+08	4.49718e+06	0.000189895	4.47152e+07	809238	4.31598e-05	0.000144101	8.75427e-05	499	55.2559
A0A5F0A1Y5	Gluconokinase	0	0	0	0	0	0	1.44704e+08	8.02441e+06	0.000427973	0.000142658	0.00024709	163	18.033
A0A5F0A8N8	Imidazole glycerol phosphate synthase subunit HisH	8.22526e+06	361102	6.3802e-05	1.8417e+08	8.08536e+06	0.000341407	9.33179e+06	409680	2.18498e-05	0.000142353	0.000173657	210	22.7782
A0A5C5F4J9	Hypoxanthine phosphoribosyltransferase	2.83345e+06	130159	2.29974e-05	0	0	0	164412312	7.55253e+06	0.000402805	0.000141934	0.000226213	193	21.7692
A0A5F0A6J8	Response regulator transcription factor	0	0	0	151525011	5.72207e+06	0.000241616	90809341	3.42925e+06	0.000182895	0.000141504	0.000126014	237	26.4808
A0A5F0AAH1	Polyprenyl synthetase family protein	5.36866e+06	147342	2.60335e-05	54289366	1.48997e+06	6.29144e-05	2.27583e+08	6.24599e+06	0.000333123	0.00014069	0.000167669	339	36.4366
A0A0E3N0Z5	DUF4177 domain-containing protein	0	0	0	0	0	0	4.51737e+07	7.75393e+06	0.000413547	0.000137849	0.000238761	51	5.82591
A0A5F0ADE0	ROK family protein	0	0	0	120825378	4.52916e+06	0.000191245	110263098	4.13323e+06	0.000220441	0.000137229	0.000119737	250	26.6772
A0A5C5F4V0	MarR family transcriptional regulator	3.54028e+07	1.96778e+06	0.000347682	18903170	1.05069e+06	4.43657e-05	5.81651e+06	323297	1.72427e-05	0.00013643	0.000183451	158	17.9912
A0A5F0A9F6	Phenylalanine--tRNA ligase beta subunit	4.45287e+06	49519.3	8.74943e-06	4.91668e+08	5.46772e+06	0.000230876	2.82697e+08	3.14381e+06	0.000167671	0.000135766	0.000114449	836	89.9219
A0A5F0A425	Uracil-DNA glycosylase	0	0	0	3.78346e+07	1.45864e+06	6.15915e-05	1.65968e+08	6.39857e+06	0.00034126	0.000134284	0.000181873	239	25.9383
A0A5C5F0N4	AMP-binding protein	8.85151e+06	147420	2.60472e-05	3.15471e+08	5.25408e+06	0.000221855	1.73334e+08	2.88683e+06	0.000153966	0.000133956	9.94259e-05	548	60.043
A0A5C5F053	Cell division protein FtsX	0	0	0	0	0	0	2.47857e+08	7.50366e+06	0.000400199	0.0001334	0.000231055	300	33.0314
A0A5C5F1T6	Adenosylhomocysteinase	2.29907e+07	438344	7.74497e-05	8.40305e+07	1.60213e+06	6.76506e-05	250639731	4.77872e+06	0.000254868	0.000133323	0.000105375	479	52.4491
A0A5F0A6G7	zf-RING_7 domain-containing protein	6.34617e+06	235421	4.15959e-05	4.91105e+07	1.82183e+06	7.69274e-05	1.41688e+08	5.25612e+06	0.000280329	0.000132951	0.00012885	238	26.9567
A0A5F0ADK6	Isoprenyl transferase	0	0	0	1.0832e+08	3.63413e+06	0.000153452	1.35564e+08	4.54816e+06	0.000242571	0.000132008	0.000122699	265	29.8062
A0A5F0AE98	Uncharacterized protein	2.17976e+07	879936	0.000155473	8.97879e+07	3.62461e+06	0.00015305	3.8002e+07	1.53409e+06	8.18187e-05	0.000130114	4.18426e-05	235	24.7718
A0A5C5F591	Phosphotransferase	2.49919e+06	49990.3	8.83265e-06	211882444	4.23821e+06	0.00017896	1.88203e+08	3.76455e+06	0.000200778	0.000129524	0.000105089	443	49.9934
A0A5C5F3X0	tRNA-specific 2-thiouridylase MnmA	0	0	0	1.75572e+08	4.38556e+06	0.000185182	1.51574e+08	3.78612e+06	0.000201928	0.000129037	0.000112062	374	40.034
A0A5F0A5U8	SLT_2 domain-containing protein	1.35348e+07	490235	8.66182e-05	191980895	6.95361e+06	0.000293618	3.15946e+06	114437	6.10335e-06	0.00012878	0.000148322	261	27.6088
A0A5F0ACY9	DUF2662 domain-containing protein	8.23674e+06	238438	4.21289e-05	2.00875e+08	5.81495e+06	0.000245538	6.37387e+07	1.84511e+06	9.84069e-05	0.000128691	0.000105032	315	34.5446
A0A5F0A6U2	LemA family protein	0	0	0	0	0	0	122623867	7.2259e+06	0.000385385	0.000128462	0.000222502	152	16.9701
A0A5F0A4N3	Mycothiol acetyltransferase	1.20146e+07	365376	6.45573e-05	125105300	3.80457e+06	0.000160649	9.86939e+07	3.00137e+06	0.000160075	0.000128427	5.53137e-05	303	32.8829
A0A5F0A6S5	Uncharacterized protein	1493335	91852.2	1.62291e-05	80943326	4.97867e+06	0.000210226	47850568	2.9432e+06	0.000156972	0.000127809	0.000100232	143	16.258
A0A5C5F6H4	Argininosuccinate lyase	7.22568e+06	141719	2.50399e-05	6.23702e+07	1.22328e+06	5.16534e-05	2.87865e+08	5.64596e+06	0.000301121	0.000125938	0.000152295	476	50.986
A0A5F0ABG4	Stk1 family PASTA domain-containing Ser/Thr kinase	2.45852e+07	348518	6.15786e-05	3.17146e+08	4.49584e+06	0.000189839	1.65683e+08	2.34871e+06	0.000125266	0.000125561	6.41305e-05	664	70.5421
A0A5F0A4S7	NH(3)-dependent NAD(+) synthetase	0	0	0	2.61735e+08	8.73459e+06	0.000368821	0	0	0	0.00012294	0.000212939	276	29.9653
A0A5C5F5S4	MogA/MoaB family molybdenum cofactor biosynthesis protein	2.36123e+07	1.12688e+06	0.000199104	4.04419e+07	1.93005e+06	8.1497e-05	3.46406e+07	1.65319e+06	8.81709e-05	0.000122924	6.60585e-05	199	20.9538
A0A0E3N8D0	ATP-dependent Clp protease proteolytic subunit	0	0	0	2.01682e+08	8.72343e+06	0.00036835	0	0	0	0.000122783	0.000212667	209	23.1196
A0A5F0AAQ3	Translation initiation factor IF-2	7.12179e+07	714347	0.000126216	8.03652e+07	806099	3.40378e-05	3.86593e+08	3.8777e+06	0.000206813	0.000122355	8.64521e-05	960	99.6964
A0A5F0A205	GuaB3 family IMP dehydrogenase-related protein	6.52509e+06	162025	2.86278e-05	2.98534e+07	741293	3.13013e-05	2.27967e+08	5.66067e+06	0.000301905	0.000120611	0.000157011	380	40.272
A0A5F0AD66	Threonylcarbamoyl-AMP synthase	0	0	0	139040745	6.0938e+06	0.000257313	44442006	1.94778e+06	0.000103882	0.000120398	0.000129449	216	22.8168
A0A5F0A7F3	Uncharacterized protein	0	0	0	8.77546e+07	3.79518e+06	0.000160253	8.39576e+07	3.63097e+06	0.000193654	0.000117969	0.00010352	212	23.1226
A0A5F0AAI5	Serine acetyltransferase	3.82688e+07	1.89546e+06	0.000334903	8.81843e+06	436778	1.84431e-05	0	0	0	0.000117782	0.000188258	188	20.1897
A0A5F0A5X4	Ribosome-binding ATPase YchF	3.23897e+07	831314	0.000146883	1.68113e+08	4.31478e+06	0.000182193	1.70378e+07	437292	2.33224e-05	0.000117466	8.34205e-05	361	38.9621
A0A5C5F567	Peptide chain release factor 1	4.05102e+07	1.02402e+06	0.000180932	1.35673e+07	342958	1.44815e-05	1.15656e+08	2.92359e+06	0.000155926	0.000117113	8.97568e-05	356	39.5598
A0A5F0AA96	Uncharacterized protein	807911	33454.7	5.91101e-06	1.9653e+08	8.13809e+06	0.000343633	0	0	0	0.000116515	0.000196713	236	24.1494
A0A5C5F509	LexA repressor	0	0	0	2.10049e+08	8.17775e+06	0.000345308	0	0	0	0.000115103	0.000199364	235	25.6854
A0A5F0A6D3	LacI family DNA-binding transcriptional regulator	5.64919e+06	145448	2.56988e-05	187523059	4.8281e+06	0.000203868	8.40559e+07	2.16416e+06	0.000115423	0.000114997	8.90855e-05	363	38.8399
A0A5C5F3W6	LysR family transcriptional regulator	0	0	0	1.05562e+08	4.06982e+06	0.00017185	8.39663e+07	3.23723e+06	0.000172654	0.000114834	9.94504e-05	231	25.9377
A0A5F0A6Q6	DNA polymerase III subunit epsilon	0	0	0	2.09988e+08	4.20309e+06	0.000177477	1.54365e+08	3.08975e+06	0.000164788	0.000114088	9.90069e-05	473	49.9605
A0A5F0A9A1	Oxppcycle protein OpcA	7.70641e+06	220308	3.89255e-05	87540291	2.50257e+06	0.000105672	1.29557e+08	3.70373e+06	0.000197534	0.000114044	7.96351e-05	319	34.9802
A0A5F0AB47	Polyphenol oxidase	0	0	0	1.16019e+08	4.51023e+06	0.000190446	7.30802e+07	2.84098e+06	0.00015152	0.000113989	0.000100618	239	25.7236
A0A5F0A9K6	Membrane protein insertase YidC	3.14612e+07	864151	0.000152684	1.39851e+08	3.84133e+06	0.000162201	1.73893e+07	477635	2.54741e-05	0.000113453	7.63407e-05	318	36.4071
A0A5F0A7B9	Oxidoreductase	1.34371e+07	877154	0.000154982	26624769	1.73803e+06	7.33887e-05	3.16665e+07	2.06714e+06	0.000110249	0.000112873	4.08598e-05	131	15.319
A0A5F0AE76	Class I SAM-dependent RNA methyltransferase	0	0	0	228933750	4.82094e+06	0.000203566	1.14619e+08	2.41367e+06	0.00012873	0.000110765	0.000102965	439	47.4874
A0A5C5EZJ3	TIGR02569 family protein	0	0	0	1.19786e+08	3.96461e+06	0.000167407	9.31616e+07	3.08341e+06	0.00016445	0.000110619	9.58102e-05	279	30.2139
A0A5C5F1S7	Sulfurtransferase	0	0	0	0	0	0	1.82811e+08	6.21493e+06	0.000331466	0.000110489	0.000191372	272	29.4148
A0A5F0AAB9	Hydrolase	2.46374e+07	786206	0.000138913	5.07276e+07	1.61877e+06	6.83531e-05	7.25526e+07	2.31523e+06	0.00012348	0.000110249	3.7094e-05	286	31.3371
A0A5F0AD96	DoxX family membrane protein	8788315	174607	3.08509e-05	3.51556e+08	6.98476e+06	0.000294934	152946	3038.75	1.62068e-07	0.000108649	0.000162055	483	50.3319
A0A5C5F4R5	4-hydroxy-tetrahydrodipicolinate reductase (HTPA reductase)	9.27901e+06	352997	6.23701e-05	4.7013e+07	1.78849e+06	7.55198e-05	9.16852e+07	3.48794e+06	0.000186025	0.000107972	6.79154e-05	249	26.2863
A0A5C5F439	Mechanosensitive ion channel	1.23312e+07	204207	3.60808e-05	3.64797e+08	6.04112e+06	0.000255088	3.55243e+07	588290	3.13758e-05	0.000107515	0.000127824	566	60.3856
A0A5C5F3U1	Ketol-acid reductoisomerase	4.82051e+06	132314	2.33782e-05	1.27359e+08	3.49576e+06	0.00014761	1.0344e+08	2.83924e+06	0.000151428	0.000107472	7.28523e-05	337	36.4324
A0A5F0AAG5	Histidinol-phosphate aminotransferase	0	0	0	1620002	40129.3	1.69447e-06	2.39218e+08	5.92569e+06	0.00031604	0.000105911	0.000181978	371	40.3696
A0A5C5EY21	dITP/XTP pyrophosphatase	0	0	0	1.95593e+06	89278.4	3.76981e-06	1.28028e+08	5.84382e+06	0.000311673	0.000105148	0.000178866	207	21.9082
A0A5C5F279	Transcription termination/antitermination protein NusG	9.88742e+06	331736	5.86136e-05	92898587	3.11687e+06	0.000131611	6.77785e+07	2.27406e+06	0.000121284	0.000103836	3.95029e-05	276	29.8051
A0A5F0A764	L-cysteine:1D-myo-inositol 2-amino-2-deoxy-alpha-D-glucopyranoside ligase	30747899	665671	0.000117616	1.02919e+08	2.22813e+06	9.40837e-05	8.54067e+07	1.849e+06	9.86141e-05	0.000103438	1.24855e-05	419	46.1908
A0A5F0A4J8	Porphobilinogen deaminase	1.03543e+07	334971	5.9185e-05	1.47546e+08	4.77323e+06	0.000201551	2.80787e+07	908371	4.84469e-05	0.000103061	8.54638e-05	296	30.9111
A0A5C5F4H4	L-threonine dehydratase	4.21261e+07	909658	0.000160725	1.57427e+08	3.39943e+06	0.000143542	2.5733e+06	55567.1	2.96361e-06	0.00010241	8.65508e-05	434	46.3098
A0A5F0A517	Anthranilate phosphoribosyltransferase	1.18699e+07	331254	5.85283e-05	4.5123e+07	1.25925e+06	5.31721e-05	1.29342e+08	3.60955e+06	0.000192511	0.000101404	7.89467e-05	341	35.8334
A0A5F0A6Y0	Methionine aminopeptidase	0	0	0	1.77968e+08	5.41556e+06	0.000228674	4.56371e+07	1.38874e+06	7.40666e-05	0.000100913	0.000116677	297	32.8623
A0A5F0ABN9	FAD-dependent oxidoreductase	3.93076e+06	72875.8	1.28762e-05	2.51673e+08	4.666e+06	0.000197023	9.22988e+07	1.71121e+06	9.12654e-05	0.000100388	9.24119e-05	494	53.9378
A0A5C5F4N5	4-hydroxy-3-methylbut-2-en-1-yl diphosphate synthase	1.80364e+07	439490	7.76522e-05	8.988e+07	2.19009e+06	9.24774e-05	1.00553e+08	2.45016e+06	0.000130676	0.000100269	2.73573e-05	391	41.0394
A0A5C5F578	Formate--tetrahydrofolate ligase	8.51275e+06	146242	2.58391e-05	1.5805e+08	2.71517e+06	0.000114649	1.73566e+08	2.98173e+06	0.000159027	9.98384e-05	6.7818e-05	549	58.2099
A0A5C5F3W8	Phosphate acetyltransferase	6.30691e+07	1.29791e+06	0.000229324	40033291	823850	3.47873e-05	3.13573e+07	645306	3.44166e-05	9.95092e-05	0.000112423	462	48.5929
A0A5C5F572	Carbamoyl-phosphate synthase large chain	3.00612e+07	249065	4.40065e-05	3.71036e+08	3.07412e+06	0.000129806	2.79872e+08	2.31881e+06	0.000123671	9.91611e-05	4.78636e-05	1120	120.697
A0A5F0A8G8	MarP family serine protease	37917012	916803	0.000161987	27127402	655919	2.76964e-05	83218073	2.01215e+06	0.000107316	9.89998e-05	6.75306e-05	398	41.3579
A0A5C5EY81	2-Hacid_dh_C domain-containing protein	1.25101e+07	383032	6.76768e-05	6.606e+07	2.02261e+06	8.54054e-05	8.80448e+07	2.69574e+06	0.000143774	9.8952e-05	3.98162e-05	304	32.6608
A0A5F0A9C6	Thiamine-monophosphate kinase	2.66696e+07	783838	0.000138494	0	0	0	1.00144e+08	2.9433e+06	0.000156977	9.84905e-05	8.57944e-05	326	34.0244
A0A5C5F399	FHA domain-containing protein	0	0	0	0	0	0	94721743	5.5121e+06	0.000293981	9.79938e-05	0.00016973	159	17.1843
A0A5C5EZI7	Bifunctional protein FolD	7.16053e+06	238065	4.20631e-05	0	0	0	141735440	4.71225e+06	0.000251323	9.77952e-05	0.000134612	281	30.0781
A0A5F0A8E9	Cytidylate kinase	3.51337e+07	1.35179e+06	0.000238844	32546662	1.25225e+06	5.28768e-05	0	0	0	9.72404e-05	0.00012545	239	25.9905
A0A5F0AA30	DUF4191 domain-containing protein	0	0	0	121285435	4.24334e+06	0.000179176	5.96041e+07	2.08533e+06	0.000111219	9.67984e-05	9.04544e-05	256	28.5826
A0A5F0A746	Arabinofuranosyl transferase C	1.74962e+07	246946	4.36322e-05	0	0	0	325120020	4.58884e+06	0.000244741	9.61243e-05	0.000130541	643	70.8501
A0A5F0A6E5	DUF3071 domain-containing protein	1.63687e+07	415863	7.34777e-05	1.14517e+08	2.90942e+06	0.000122851	6.72379e+07	1.70825e+06	9.11074e-05	9.58122e-05	2.50208e-05	358	39.3607
A0A5C5F4X2	Isoleucine--tRNA ligase	2.47795e+07	209763	3.70625e-05	3.35021e+08	2.83602e+06	0.000119752	2.82925e+08	2.39501e+06	0.000127735	9.48499e-05	5.02043e-05	1053	118.131
A0A5F0A6C0	ABC transporter substrate-binding protein	2.30912e+07	413480	7.30566e-05	1.50586e+08	2.69645e+06	0.000113858	1.01983e+08	1.82615e+06	9.73955e-05	9.47702e-05	2.05273e-05	513	55.8461
A0A5C5F1X5	Chromosomal replication initiator protein DnaA	7.90976e+06	115943	2.04856e-05	2.16356e+08	3.17139e+06	0.000133913	1.65814e+08	2.43054e+06	0.00012963	9.46761e-05	6.42865e-05	608	68.2212
A0A5F0A5B7	Uncharacterized protein	4.20227e+07	414654	7.3264e-05	2.87583e+08	2.83769e+06	0.000119823	1.7093e+08	1.68663e+06	8.99546e-05	9.4347e-05	2.3588e-05	956	101.344
A0A5F0A8C4	ATP phosphoribosyltransferase	9.27408e+06	303262	5.35826e-05	1.13253e+08	3.70336e+06	0.000156375	4.1141e+07	1.34531e+06	7.17505e-05	9.39029e-05	5.48602e-05	281	30.581
A0A0E3KUW1	DUF1508 domain-containing protein	0	0	0	955700	153299	6.47309e-06	3.19281e+07	5.12142e+06	0.000273145	9.32061e-05	0.000155865	59	6.23423
A0A0E3N4G2	Integration host factor	1.73744e+06	144190	2.54765e-05	1.08933e+07	904029	3.81729e-05	4.86663e+07	4.0388e+06	0.000215405	9.3018e-05	0.00010618	107	12.0497
A0A5F0A6A1	Cell division protein FtsQ	0	0	0	8.81856e+07	3.79892e+06	0.00016041	50602808	2.1799e+06	0.000116262	9.22243e-05	8.28629e-05	218	23.2134
A0A5F0A2U3	MMPL family transporter	4.54047e+07	486861	8.60222e-05	0	0	0	333050110	3.5712e+06	0.000190466	9.21626e-05	9.53812e-05	862	93.2601
A0A5C5F5Y2	Universal stress protein	2.01294e+07	1.3066e+06	0.000230859	1.65941e+07	1.07712e+06	4.54818e-05	0	0	0	9.21136e-05	0.00012229	146	15.406
A0A5C5EYY1	Cell division ATP-binding protein FtsE	37039952	1.45082e+06	0.000256341	0	0	0	9168296	359112	1.91528e-05	9.18311e-05	0.000142791	229	25.5304
A0A5C5EXE9	tRNA pseudouridine synthase A	8.04056e+06	249696	4.4118e-05	1.19296e+08	3.70468e+06	0.000156431	4.52253e+07	1.40445e+06	7.49047e-05	9.1818e-05	5.80355e-05	291	32.2015
A0A0E3H5Q3	Glutaredoxin	0	0	0	36689677	3.9739e+06	0.000167799	1.85547e+07	2.00969e+06	0.000107184	9.16612e-05	8.49698e-05	83	9.23266
A0A5C5F647	UDP-N-acetylglucosamine--N-acetylmuramyl-(pentapeptide) pyrophosphoryl-undecaprenol N-acetylglucosamine transferase	3.76413e+07	1.0056e+06	0.000177677	45128988	1.20564e+06	5.09085e-05	3.23512e+07	864276	4.60951e-05	9.15602e-05	7.4618e-05	361	37.4316
A0A5F0A6C2	Glycogen debranching enzyme GlgX	15702229	186725	3.2992e-05	2.76279e+08	3.28541e+06	0.000138728	1.57912e+08	1.87783e+06	0.000100152	9.06238e-05	5.35079e-05	745	84.0927
A0A5F0AAV3	Deoxyguanosinetriphosphate triphosphohydrolase-like protein	8.33539e+06	179308	3.16815e-05	121256352	2.60843e+06	0.000110142	1.10857e+08	2.38471e+06	0.000127186	8.96697e-05	5.09372e-05	424	46.4864
A0A5F0A4D7	TlpA family protein disulfide reductase	2.21116e+07	1.04379e+06	0.000184424	2.24902e+07	1.06166e+06	4.48291e-05	1.57229e+07	742208	3.95848e-05	8.96127e-05	8.2151e-05	200	21.184
A0A5C5F0J4	Delta-aminolevulinic acid dehydratase	2.02949e+06	55106.5	9.73662e-06	70652366	1.91842e+06	8.10059e-05	1.22313e+08	3.32116e+06	0.00017713	8.92909e-05	8.40038e-05	335	36.8284
A0A5F0A8D4	Pup--protein ligase	10878972	202523	3.57832e-05	116383692	2.1666e+06	9.14853e-05	1.41507e+08	2.63428e+06	0.000140496	8.9255e-05	5.23922e-05	485	53.7173
A0A5C5F5T1	Uncharacterized protein	1.66557e+07	1.0105e+06	0.000178543	7.31782e+06	443972	1.87469e-05	2.17238e+07	1.31798e+06	7.02932e-05	8.91942e-05	8.15574e-05	154	16.4826
A0A0M4LC34	GAF domain-containing protein	4.48491e+07	1.46245e+06	0.000258396	0	0	0	5.22367e+06	170335	9.0846e-06	8.91602e-05	0.000146633	279	30.6671
A0A5C5F3G7	Mycothiol S-conjugate amidase	2481943	77105	1.36235e-05	5.60917e+06	174257	7.35805e-06	1.48593e+08	4.61624e+06	0.000246202	8.90612e-05	0.000136124	288	32.1891
A0A5C5F5M4	Iron siderophore-binding protein	9.91977e+06	303415	5.36096e-05	1.24269e+08	3.80101e+06	0.000160499	32339451	989164	5.27559e-05	8.89547e-05	6.19604e-05	301	32.6937
A0A5F0A5C0	D-inositol-3-phosphate glycosyltransferase	4.51951e+07	980482	0.000173239	0	0	0	8.04292e+07	1.74486e+06	9.30603e-05	8.87663e-05	8.66991e-05	423	46.0948
A0A5F0A6X8	Alpha/beta fold hydrolase	0	0	0	0	0	0	1.43377e+08	4.97909e+06	0.000265554	8.85179e-05	0.000153318	266	28.7958
A0A5C5F6S4	MerR family transcriptional regulator	0	0	0	0	0	0	101583819	4.92939e+06	0.000262903	8.76345e-05	0.000151787	187	20.6078
A0A5C5F580	MFS transporter	6.84659e+06	124983	2.20829e-05	2.08784e+08	3.8113e+06	0.000160934	8.0422e+07	1.46809e+06	7.82986e-05	8.71051e-05	6.9843e-05	504	54.7802
A0A5C5F434	Long-chain fatty acid--CoA ligase	922019	13855.9	2.44816e-06	2.0848e+06	31330	1.32292e-06	317615071	4.77306e+06	0.000254565	8.61122e-05	0.000145886	611	66.5433
A0A5F0A5Z4	FtsX-like permease family protein	1.13272e+08	1.22569e+06	0.000216565	16870867	182556	7.7085e-06	58580095	633884	3.38075e-05	8.60268e-05	0.0001138	863	92.4146
A0A5F0AA91	ParA family protein	0	0	0	52822516	1.65663e+06	6.99517e-05	111370612	3.49283e+06	0.000186286	8.54125e-05	9.41003e-05	289	31.8855
A0A5F0A651	Homoserine dehydrogenase	2.46898e+06	52718.7	9.31471e-06	1.94313e+08	4.14904e+06	0.000175195	6.23206e+07	1.33069e+06	7.09709e-05	8.516e-05	8.38452e-05	449	46.8332
A0A5F0A4C7	tRNA (Adenosine(37)-N6)-threonylcarbamoyltransferase complex dimerization subunit type 1 TsaB	0	0	0	128927868	5.40066e+06	0.000228045	1.22446e+07	512915	2.73557e-05	8.51335e-05	0.000124518	224	23.8726
A0A5F0A7N9	Apolipoprotein N-acyltransferase	0	0	0	50591187	908882	3.83778e-05	225689469	4.05456e+06	0.000216245	8.48744e-05	0.000115377	518	55.6631
A0A5F0AAB3	DNA topoisomerase 1	1.67479e+07	154356	2.72728e-05	2.3789e+08	2.19251e+06	9.25793e-05	2.73166e+08	2.51763e+06	0.000134275	8.4709e-05	5.39334e-05	981	108.501
A0A5C5F5I0	Endonuclease NucS	1.5318e+06	60368.7	1.06664e-05	1.22431e+08	4.82503e+06	0.000203739	1.87501e+07	738946	3.94108e-05	8.46053e-05	0.000104169	227	25.3741
A0A5F0A8K7	tRNA-2-methylthio-N(6)-dimethylallyladenosine synthase	1.85137e+07	333093	5.88532e-05	1.68668e+08	3.03462e+06	0.000128138	6.89196e+07	1.23998e+06	6.61329e-05	8.43747e-05	3.80745e-05	512	55.5812
A0A5F0A996	MarR family transcriptional regulator	0	0	0	7.58368e+07	4.63627e+06	0.000195768	17501469	1.06995e+06	5.70645e-05	8.42775e-05	0.000100681	138	16.3573
A0A5C5F376	DNA-binding protein (Helix-turn-helix domain-containing protein)	0	0	0	0	0	0	69486113	4.64017e+06	0.000247478	8.24927e-05	0.000142882	135	14.9749
A0A5C5F440	DNA polymerase I	3.69845e+07	382150	6.75211e-05	1.74111e+08	1.79904e+06	7.59652e-05	1.87942e+08	1.94195e+06	0.000103572	8.23526e-05	1.88549e-05	878	96.7799
A0A5C5F2J9	UPF0145 protein EU802_04940	1.61315e+07	1.39019e+06	0.000245628	0	0	0	0	0	0	8.18761e-05	0.000141814	109	11.6038
A0A5F0AEJ2	Mycothione reductase	0	0	0	2.89631e+08	5.71843e+06	0.000241463	2.95476e+06	58338.3	3.11141e-06	8.15247e-05	0.000138519	463	50.6486
A0A5C5EZC2	Elongation factor 4	1.96946e+07	288349	5.09477e-05	161994561	2.37177e+06	0.000100149	1.19051e+08	1.74303e+06	9.29624e-05	8.1353e-05	2.65758e-05	615	68.301
A0A5F0ACV4	Lipoyl synthase	0	0	0	220508994	5.63995e+06	0.000238149	3.94135e+06	100808	5.37646e-06	8.11751e-05	0.00013597	348	39.0977
A0A5C5EZ17	Ribosome small subunit-dependent GTPase A	1.40131e+07	385614	6.81331e-05	74572820	2.05211e+06	8.66509e-05	6.04397e+07	1.66319e+06	8.87043e-05	8.11628e-05	1.13307e-05	338	36.3396
A0A5F0A3N8	Cysteine--tRNA ligase	16655601	323956	5.72389e-05	8.62176e+07	1.67695e+06	7.081e-05	1.08047e+08	2.10154e+06	0.000112083	8.0044e-05	2.85645e-05	465	51.4132
A0A5F0AET9	Riboflavin synthase	0	0	0	7.36789e+07	3.21715e+06	0.000135845	4.44547e+07	1.94109e+06	0.000103526	7.97904e-05	7.09649e-05	213	22.9019
A0A5C5F4P2	ROK family protein	1.28752e+07	392939	6.94273e-05	0	0	0	103747388	3.16628e+06	0.00016887	7.94323e-05	8.48782e-05	317	32.7664
A0A5F0AA34	Pyridoxal 5'-phosphate synthase subunit PdxS	0	0	0	0	0	0	1.38258e+08	4.41662e+06	0.000235555	7.85184e-05	0.000135998	298	31.3041
A0A5C5F6Q4	Precorrin-8X methylmutase	18183647	791738	0.00013989	51854173	2.25779e+06	9.53361e-05	0	0	0	7.84087e-05	7.14647e-05	216	22.9667
A0A5C5F4Z0	Putative pre-16S rRNA nuclease	0	0	0	0	0	0	9.4149e+07	4.39306e+06	0.000234299	7.80996e-05	0.000135273	197	21.4313
A0A5F0A708	S1 family peptidase	1.07183e+06	34494.9	6.0948e-06	0	0	0	1.32304e+08	4.25798e+06	0.000227095	7.77298e-05	0.00012939	300	31.072
A0A5F0A5W7	3'-5' exonuclease	4.11645e+06	158882	2.80723e-05	6.04739e+06	233409	9.85579e-06	9.32969e+07	3.60095e+06	0.000192053	7.66602e-05	0.000100347	232	25.909
A0A5C5EZI6	UPF0182 protein EU802_07835	5.33688e+07	489818	8.65447e-05	1.86781e+08	1.71427e+06	7.23857e-05	1.43846e+08	1.32022e+06	7.04122e-05	7.64475e-05	8.79987e-06	988	108.956
A0A5C5F5M9	6-phosphogluconate dehydrogenase, decarboxylating	1.5422e+07	295959	5.22921e-05	1.44596e+08	2.7749e+06	0.000117171	5.72933e+07	1.0995e+06	5.86405e-05	7.60345e-05	3.57663e-05	485	52.1085
A0A5F0A9B2	Ribosomal RNA small subunit methyltransferase A	0	0	0	1.44103e+08	4.58083e+06	0.000193427	2.03693e+07	647515	3.45345e-05	7.59872e-05	0.000103161	290	31.4577
A0A5C5F5A8	4-alpha-glucanotransferase	3541525	44252.7	7.81889e-06	216860856	2.70976e+06	0.00011442	1.56254e+08	1.95246e+06	0.000104132	7.54571e-05	5.88019e-05	728	80.0296
A0A0E3KUS1	dCTP deaminase, dUMP-forming	5.38281e+06	260713	4.60646e-05	70739900	3.42624e+06	0.000144674	1.29336e+07	626430	3.34099e-05	7.47162e-05	6.09148e-05	188	20.6465
A0A5F0ADA1	PspA/IM30 family protein	8.77135e+06	285818	5.05004e-05	7.10005e+07	2.31358e+06	9.76918e-05	4.31238e+07	1.40521e+06	7.49451e-05	7.43791e-05	2.36008e-05	278	30.6886
A0A5C5F3T0	Uncharacterized protein	10146551	531674	9.394e-05	40724366	2.13394e+06	9.01062e-05	1.32504e+07	694317	3.70306e-05	7.36923e-05	3.18078e-05	171	19.0842
A0A5F0AC55	RNA polymerase-binding protein RbpA	0	0	0	0	0	0	6.16743e+07	4.11008e+06	0.000219207	7.30688e-05	0.000126559	130	15.0056
A0A5C5F1Q2	L-idonate 5-dehydrogenase	1.73089e+07	499741	8.82979e-05	6.38583e+07	1.84371e+06	7.78512e-05	33944701	980047	5.22697e-05	7.28063e-05	1.85364e-05	329	34.6358
A0A0M3SXP7	Acyl-CoA carboxylase subunit beta	1.73537e+06	31332.1	5.53598e-06	2.07236e+07	374163	1.57992e-05	2.02381e+08	3.65399e+06	0.000194881	7.20722e-05	0.00010648	518	55.3864
A0A5F0A8U1	Phage tail protein	0	0	0	0	0	0	8.78026e+07	4.03485e+06	0.000215194	7.17314e-05	0.000124242	205	21.761
A0A5C5F442	Glycosyltransferase family 2 protein	0	0	0	9.76597e+07	2.89033e+06	0.000122045	58527276	1.73217e+06	9.23834e-05	7.14762e-05	6.36521e-05	300	33.7884
A0A5F0A3V7	DEAD/DEAH box helicase	2.80086e+07	587320	0.000103772	5.70958e+07	1.19726e+06	5.05547e-05	5.28078e+07	1.10734e+06	5.90588e-05	7.11285e-05	2.8588e-05	441	47.6888
A0A5C5F2W7	Urease subunit alpha	6.01366e+07	988702	0.000174691	4.26608e+07	701385	2.96162e-05	9.65876e+06	158799	8.46937e-06	7.09256e-05	9.04835e-05	569	60.8237
A0A5C5F4R0	UDP-N-acetylmuramate--L-alanine ligase	1.10759e+07	217251	3.83855e-05	2.62982e+07	515833	2.17812e-05	1.44149e+08	2.82745e+06	0.000150799	7.03219e-05	7.01879e-05	485	50.982
A0A5F0ACD9	Indole-3-glycerol phosphate synthase TrpC	1.57978e+07	557406	9.84864e-05	1.25198e+07	441745	1.86528e-05	49830951	1.75822e+06	9.37727e-05	7.0304e-05	4.47933e-05	269	28.3417
A0A5C5F2X5	Class C sortase	15057832	465211	8.21968e-05	61353947	1.89553e+06	8.00393e-05	28307966	874573	4.66444e-05	6.96268e-05	1.99326e-05	291	32.3677
A0A5C5F7S3	Precorrin-3B C(17)-methyltransferase	3.55495e+07	657402	0.000116154	0	0	0	92694206	1.71415e+06	9.14224e-05	6.91923e-05	6.1185e-05	501	54.0758
A0A5F0A9I4	LytR family transcriptional regulator	8.48283e+06	441566	7.80191e-05	2.2555e+07	1.17408e+06	4.95759e-05	2.86922e+07	1.49355e+06	7.96566e-05	6.90839e-05	1.69142e-05	182	19.2108
A0A5C5F6B9	1-deoxy-D-xylulose-5-phosphate synthase	1.53031e+06	22525.7	3.98001e-06	2.9939e+08	4.40692e+06	0.000186084	2.12866e+07	313332	1.67112e-05	6.8925e-05	0.000101662	639	67.9363
A0A5C5F4Z8	Peptide chain release factor 3	3.19984e+07	539703	9.53586e-05	2.05883e+06	34725.4	1.46629e-06	1.21259e+08	2.04522e+06	0.000109079	6.86347e-05	5.85727e-05	544	59.2889
A0A5C5F622	Methyltransferase (rRNA methyltransferase)	1.76629e+07	319025	5.63676e-05	192687194	3.48028e+06	0.000146956	0	0	0	6.77746e-05	7.41392e-05	508	55.3654
A0A5C5F5L5	Cob(I)yrinic acid a,c-diamide adenosyltransferase	15261571	659399	0.000116507	2.86757e+07	1.23898e+06	5.23163e-05	1.48817e+07	642988	3.4293e-05	6.77055e-05	4.32137e-05	206	23.1447
A0A5F0A981	L-lactate dehydrogenase	961604	27997.9	4.94688e-06	89949128	2.61895e+06	0.000110586	5.55189e+07	1.61648e+06	8.62131e-05	6.72487e-05	5.5314e-05	316	34.3455
A0A5F0A9M9	Formate-dependent phosphoribosylglycinamide formyltransferase	9.94488e+06	263794	4.6609e-05	6.9178e+07	1.83499e+06	7.7483e-05	5.40759e+07	1.4344e+06	7.65018e-05	6.68646e-05	1.75487e-05	351	37.6994
A0A5C5F5E5	Galactokinase	4.85253e+07	1.0639e+06	0.000187977	1.33663e+07	293051	1.23742e-05	0	0	0	6.67837e-05	0.000105139	428	45.6109
A0A5C5F3W5	3-isopropylmalate dehydratase small subunit	0	0	0	0	0	0	83074209	3.75339e+06	0.000200183	6.67275e-05	0.000115576	196	22.1331
A0A5C5F2U6	Oxidoreductase	0	0	0	7.4081e+07	1.7786e+06	7.51018e-05	9.66237e+07	2.31982e+06	0.000123725	6.62755e-05	6.23328e-05	376	41.6514
A0A5F0A6Y9	Glycoside hydrolase family 76	1.69166e+06	39735.5	7.02076e-06	1.34928e+08	3.16933e+06	0.000133826	4.52342e+07	1.06251e+06	5.66677e-05	6.58382e-05	6.38981e-05	380	42.573
A0A5F0ADY6	1-deoxy-D-xylulose 5-phosphate reductoisomerase	4816824	116944	2.06625e-05	1.28519e+08	3.12021e+06	0.000131752	3.47494e+07	843656	4.49954e-05	6.58033e-05	5.83947e-05	388	41.1891
A0A5F0A7A6	YhgE/Pip domain-containing protein	6.35281e+07	892867	0.000157758	4.837e+07	679825	2.87058e-05	1.18664e+07	166778	8.89492e-06	6.51197e-05	8.08365e-05	673	71.1507
A0A5C5F0Q0	Phage holin family protein	1.95636e+07	1.09658e+06	0.000193752	0	0	0	0	0	0	6.45841e-05	0.000111863	166	17.8405
A0A5C5F321	NAD(P)H-quinone oxidoreductase	2.33893e+07	693439	0.000122522	4.4184e+07	1.30995e+06	5.53131e-05	8.72752e+06	258751	1.38002e-05	6.38784e-05	5.48646e-05	319	33.7295
A0A0E3N4C2	50S ribosomal protein L30	0	0	0	0	0	0	2.39267e+07	3.59067e+06	0.000191504	6.38347e-05	0.000110565	61	6.66357
A0A5C5F4Y3	DUF4245 domain-containing protein	7.38866e+06	365477	6.45752e-05	8753666	432997	1.82834e-05	4.04666e+07	2.00167e+06	0.000106757	6.32051e-05	4.42525e-05	189	20.2165
A0A5C5F4G8	CoA ester lyase	0	0	0	9.98076e+07	3.01681e+06	0.000127386	3.85029e+07	1.1638e+06	6.20698e-05	6.31518e-05	6.36997e-05	300	33.0839
A0A5C5F5J5	Proteasome accessory factor PafA2	0	0	0	90171590	1.60881e+06	6.79325e-05	126599641	2.25875e+06	0.000120468	6.28001e-05	6.03976e-05	510	56.0486
A0A5F0AB79	30S ribosomal protein S6	0	0	0	5.62229e+06	499935	2.11099e-05	3.47439e+07	3.08943e+06	0.000164771	6.19603e-05	8.96602e-05	98	11.246
A0A5C5F6C3	Cutinase family protein	1.7508e+07	352316	6.22497e-05	6.03018e+07	1.21346e+06	5.12387e-05	6.70632e+07	1.34952e+06	7.19751e-05	6.18212e-05	1.03748e-05	469	49.6942
A0A5F0ADZ6	AAA family ATPase	0	0	0	6.60222e+07	1.6777e+06	7.08416e-05	8.30383e+07	2.1101e+06	0.00011254	6.11271e-05	5.68954e-05	364	39.3527
A0A5F0A5F7	Translation initiation factor IF-3	0	0	0	1.34854e+06	67743.3	2.86048e-06	6.61378e+07	3.32241e+06	0.000177197	6.00192e-05	0.000101489	173	19.9066
A0A5F0AEM2	DNA translocase FtsK	4.15573e+07	376224	6.6474e-05	1.08096e+08	978607	4.1322e-05	1.46792e+08	1.32893e+06	7.08768e-05	5.95576e-05	1.59452e-05	1040	110.459
A0A0E3N6X3	30S ribosomal protein S10	1.14858e+07	1.00197e+06	0.000177035	0	0	0	0	0	0	5.90116e-05	0.000102211	101	11.4632
A0A5F0A9A3	Dipeptide/oligopeptide/nickel ABC transporter permease/ATP-binding protein	3.7909e+06	63719.5	1.12584e-05	93586700	1.57306e+06	6.64229e-05	110608096	1.85916e+06	9.91563e-05	5.89459e-05	4.44234e-05	558	59.4935
A0A5C5EWW9	GMP synthase [glutamine-hydrolyzing]	1.70609e+07	304540	5.38084e-05	9.75528e+07	1.74133e+06	7.35283e-05	5.11681e+07	913358	4.87129e-05	5.86832e-05	1.31063e-05	524	56.0219
A0A5C5F0M6	Fumarate reductase/succinate dehydrogenase flavoprotein subunit	0	0	0	71729749	962483	4.06412e-05	189092951	2.53728e+06	0.000135323	5.86548e-05	6.94367e-05	671	74.5257
A0A5F0AB56	Pseudouridine synthase	1.01858e+07	303789	5.36756e-05	46157333	1.37663e+06	5.81289e-05	3.92551e+07	1.17078e+06	6.2442e-05	5.80822e-05	4.38339e-06	309	33.5291
A0A5F0AA25	Lipoprotein LpqB	1.93513e+07	316342	5.58935e-05	0	0	0	1.35331e+08	2.2123e+06	0.00011799	5.79613e-05	5.90224e-05	578	61.1721
A0A5C5F613	ABC transporter family substrate-binding protein	4.34504e+07	819942	0.000144873	1.0619e+07	200388	8.46146e-06	1.94318e+07	366694	1.95572e-05	5.76307e-05	7.57578e-05	490	52.992
A0A5C5F4H0	TPM domain-containing protein	4.53546e+07	621621	0.000109832	4.35095e+07	596332	2.51803e-05	4.7654e+07	653137	3.48343e-05	5.66157e-05	4.63392e-05	689	72.9618
A0A5F0A4C1	Catalase	7.45114e+06	128379	2.26828e-05	9.35348e+07	1.61155e+06	6.80482e-05	8.60499e+07	1.48259e+06	7.90721e-05	5.6601e-05	2.98867e-05	512	58.0404
A0A5F0ACX5	TetR/AcrR family transcriptional regulator	0	0	0	8.2189e+07	4.01069e+06	0.000169353	0	0	0	5.64509e-05	9.77758e-05	190	20.4925
A0A5F0ABI4	1,4-dihydroxy-2-naphthoyl-CoA synthase	1.44321e+07	400540	7.07703e-05	7.05089e+07	1.95686e+06	8.2629e-05	9.55439e+06	265166	1.41423e-05	5.58472e-05	3.66009e-05	322	36.0317
A0A5F0AB12	Asparagine synthase	2.63362e+07	362196	6.39953e-05	1.03609e+08	1.42491e+06	6.01673e-05	5.90744e+07	812435	4.33303e-05	5.5831e-05	1.09938e-05	640	72.7128
A0A5C5F5C0	DivIVA domain-containing protein	6.8326e+06	647905	0.000114477	0	0	0	1.04654e+07	992383	5.29276e-05	5.58014e-05	5.72924e-05	95	10.5457
A0A5C5F2L1	Suppressor of fused domain protein	5.57698e+06	271912	4.80433e-05	0	0	0	45883272	2.23709e+06	0.000119313	5.57853e-05	6.00319e-05	189	20.5103
A0A5C5EYE7	Phosphoribosylformylglycinamidine synthase subunit PurQ	11398398	487215	8.60846e-05	4.349e+07	1.85894e+06	7.84944e-05	0	0	0	5.48597e-05	4.76612e-05	223	23.395
A0A5C5F4H2	ATP-dependent helicase	0	0	0	474988125	2.7139e+06	0.000114596	1.63688e+08	935253	4.98806e-05	5.48254e-05	5.74576e-05	1628	175.02
A0A5C5EY23	SDR family oxidoreductase	9.05498e+06	317880	5.61653e-05	72812102	2.55611e+06	0.000107932	0	0	0	5.46992e-05	5.39812e-05	267	28.4856
A0A5C5F4W1	Holliday junction ATP-dependent DNA helicase RuvA	0	0	0	4.20127e+07	1.99935e+06	8.44234e-05	3.10372e+07	1.47704e+06	7.8776e-05	5.43998e-05	4.71961e-05	204	21.0132
A0A5C5F583	Peptidylprolyl isomerase	1.90598e+06	63613.6	1.12397e-05	1.88575e+07	629385	2.6576e-05	7.04084e+07	2.34993e+06	0.000125331	5.43822e-05	6.19201e-05	284	29.9619
A0A5C5F0I3	C-type cytochrome biogenesis protein CcsB	826658	22500.6	3.97557e-06	4.05484e+06	110368	4.66031e-06	1.06169e+08	2.8898e+06	0.000154124	5.42533e-05	8.64912e-05	337	36.7394
A0A5F0A4N7	DUF3068 domain-containing protein	3.02472e+07	874064	0.000154436	153402	4432.93	1.87182e-07	5.18685e+06	149886	7.99402e-06	5.42057e-05	8.68897e-05	313	34.6052
A0A5C5F5F7	ABC-F family ATP-binding cassette domain-containing protein	0	0	0	2.20114e+08	3.74628e+06	0.000158188	3.26639e+06	55593.1	2.96499e-06	5.37176e-05	9.04859e-05	543	58.7554
A0A5C5EYW9	Nucleoside diphosphate kinase	0	0	0	2.22825e+07	1.51461e+06	6.39551e-05	2.64298e+07	1.79652e+06	9.58153e-05	5.32568e-05	4.87953e-05	136	14.7117
A0A5C5EZL7	Metallopeptidase family protein	5.4576e+06	322213	5.69309e-05	4.06007e+07	2.39704e+06	0.000101216	0	0	0	5.27156e-05	5.07394e-05	151	16.9379
A0A5C5EZI3	Rne/Rng family ribonuclease	6.55586e+07	527181	9.31462e-05	125759917	1.01128e+06	4.27017e-05	5.02728e+07	404262	2.15608e-05	5.24696e-05	3.67787e-05	1127	124.357
A0A5F0A1Z7	Glutamine amidotransferase	3669136	140955	2.4905e-05	0	0	0	6.45726e+07	2.48066e+06	0.000132303	5.24027e-05	7.03072e-05	250	26.0305
A0A5F0A2W6	UDP-galactopyranose mutase	9.52546e+06	207800	3.67157e-05	8.0869e+07	1.76418e+06	7.4493e-05	3.77145e+07	822751	4.38805e-05	5.16964e-05	2.00648e-05	398	45.8395
A0A5F0A4F6	Uncharacterized protein	9.06312e+06	744144	0.000131481	0	0	0	4.60735e+06	378295	2.01759e-05	5.05522e-05	7.08085e-05	109	12.1793
A0A5C5F2Y4	Urease accessory protein UreD	0	0	0	52170174	1.62088e+06	6.84421e-05	4.98708e+07	1.54944e+06	8.26376e-05	5.03599e-05	4.41867e-05	292	32.1864
A0A5C5F1P8	Uncharacterized protein	2.27432e+06	136437	2.41067e-05	2.55984e+07	1.53565e+06	6.48434e-05	1.91652e+07	1.14973e+06	6.13193e-05	5.00898e-05	2.25709e-05	152	16.6694
A0A5C5F4A4	3-isopropylmalate dehydrogenase	3.34577e+06	92453.7	1.63354e-05	0	0	0	8.91163e+07	2.46255e+06	0.000131337	4.92242e-05	7.15795e-05	339	36.1886
A0A5F0ACP7	Formate acetyltransferase	6.22563e+06	80265.9	1.4182e-05	1.3761e+08	1.77418e+06	7.49152e-05	8.50835e+07	1.09697e+06	5.85054e-05	4.92009e-05	3.14176e-05	698	77.5626
A0A5C5F492	Dihydroxy-acid dehydratase	1.92792e+07	295577	5.22247e-05	146795034	2.25058e+06	9.50313e-05	0	0	0	4.90853e-05	4.75934e-05	613	65.2255
A0A5F0AB02	Phosphomannomutase/phosphoglucomutase	3.19776e+06	65270.5	1.15325e-05	2.76601e+07	564579	2.38395e-05	1.02477e+08	2.09169e+06	0.000111558	4.89766e-05	5.4545e-05	459	48.9925
A0A5F0ABC9	Phenylalanine--tRNA ligase alpha subunit	182985	4723.23	8.34534e-07	0	0	0	1.05445e+08	2.72174e+06	0.000145161	4.86652e-05	8.35689e-05	351	38.7415
A0A5C5F3X9	ABC transporter ATP-binding protein	5.05704e+06	164359	2.90401e-05	5.66401e+07	1.84086e+06	7.77308e-05	2.25756e+07	733727	3.91325e-05	4.86345e-05	2.56985e-05	277	30.7683
A0A5C5F094	Histidine phosphatase family protein	0	0	0	0	0	0	6.24389e+07	2.7308e+06	0.000145644	4.8548e-05	8.40877e-05	202	22.8647
A0A5C5F3H3	Glycoside hydrolase family 15 protein	6.94613e+06	94838.9	1.67568e-05	7.07823e+07	966424	4.08076e-05	1.20566e+08	1.64615e+06	8.77953e-05	4.84532e-05	3.61311e-05	652	73.2414
A0A5C5F4J8	Glutamate dehydrogenase	2.09452e+06	42681.2	7.54122e-06	6.79124e+07	1.38389e+06	5.84354e-05	7.27202e+07	1.48186e+06	7.90335e-05	4.83367e-05	3.68004e-05	448	49.0735
A0A5C5F6E3	NfeD family protein	3.0985e+06	209217	3.6966e-05	9.08156e+06	613206	2.58928e-05	2.26594e+07	1.53001e+06	8.16013e-05	4.81534e-05	2.94911e-05	142	14.81
A0A5C5F1T7	TIGR03943 family protein	0	0	0	4.41604e+07	1.68807e+06	7.12792e-05	3.46146e+07	1.32317e+06	7.05698e-05	4.7283e-05	4.09498e-05	241	26.1603
A0A5C5F136	Inositol monophosphatase family protein	1.43097e+07	455513	8.04833e-05	17776778	565878	2.38944e-05	2.18368e+07	695119	3.70734e-05	4.71503e-05	2.96097e-05	294	31.4145
A0A5F0A8K8	UDP-N-acetylglucosamine 1-carboxyvinyltransferase	0	0	0	3.67411e+07	828329	3.49765e-05	8.84417e+07	1.99392e+06	0.000106343	4.71066e-05	5.41995e-05	418	44.3557
A0A5C5F7P2	Glucose-6-phosphate 1-dehydrogenase	3.94694e+06	65939.5	1.16507e-05	9.52036e+07	1.59052e+06	6.71601e-05	6.96731e+07	1.16399e+06	6.20803e-05	4.69637e-05	3.06873e-05	531	59.857
A0A5C5EYC6	tRNA-dihydrouridine synthase	0	0	0	5.32039e+07	1.29564e+06	5.47089e-05	6.60791e+07	1.60918e+06	8.58238e-05	4.68442e-05	4.34491e-05	381	41.0638
A0A5C5F400	Succinyldiaminopimelate transaminase	0	0	0	9.00013e+06	231104	9.75843e-06	9.48974e+07	2.43676e+06	0.000129962	4.65734e-05	7.2381e-05	364	38.9441
A0A5F0ABG2	4'-phosphopantetheinyl transferase superfamily protein	0	0	0	0	0	0	6.3927e+07	2.58481e+06	0.000137858	4.59526e-05	7.95922e-05	223	24.7318
A0A5F0ACN8	50S ribosomal protein L6	5.38121e+06	276804	4.89077e-05	8.36497e+06	430285	1.81689e-05	2.49917e+07	1.28555e+06	6.85631e-05	4.52132e-05	2.53994e-05	178	19.4405
A0A5F0A964	Zinc ABC transporter substrate-binding protein	0	0	0	1.12436e+08	3.20033e+06	0.000135135	0	0	0	4.5045e-05	7.80202e-05	323	35.1327
A0A5F0A3V4	Nicotinate phosphoribosyltransferase	0	0	0	8.5843e+07	1.7696e+06	7.47219e-05	5.45637e+07	1.1248e+06	5.99897e-05	4.49039e-05	3.95794e-05	451	48.5098
A0A5C5F4R4	Uncharacterized protein	1.26507e+07	467101	8.25308e-05	0	0	0	2.64572e+07	976878	5.21007e-05	4.48771e-05	4.17369e-05	250	27.0834
A0A5F0AE29	Ribonuclease	0	0	0	0	0	0	4.7712e+07	2.51747e+06	0.000134267	4.47555e-05	7.75189e-05	180	18.9523
A0A5C5EZK1	Pyridoxal phosphate homeostasis protein	0	0	0	0	0	0	6.31723e+07	2.51193e+06	0.000133971	4.4657e-05	7.73482e-05	232	25.1489
A0A0E3N5F7	30S ribosomal protein S8	1.08735e+07	754700	0.000133346	0	0	0	0	0	0	4.44486e-05	7.69873e-05	132	14.4077
A0A5C5EZJ9	SCP_3 domain-containing protein	0	0	0	2.81138e+07	1.94362e+06	8.207e-05	1.37132e+07	948048	5.0563e-05	4.4211e-05	4.14021e-05	135	14.4647
A0A5C5F4D6	Helix-turn-helix domain-containing protein	0	0	0	44799013	1.10911e+06	4.68324e-05	64682232	1.60136e+06	8.54068e-05	4.40797e-05	4.27699e-05	364	40.392
A0A5C5F3N0	Magnesium transporter	6.56405e+06	139985	2.47335e-05	5.37897e+07	1.14712e+06	4.84374e-05	5.11852e+07	1.09157e+06	5.82178e-05	4.37962e-05	1.72179e-05	430	46.8912
A0A5F0AD36	PTS mannose transporter subunit IIABC	23702543	343793	6.07438e-05	5.4059e+06	78409.7	3.31088e-06	8.67706e+07	1.25856e+06	6.71239e-05	4.37262e-05	3.51458e-05	668	68.9443
A0A5F0A9L6	CCA tRNA nucleotidyltransferase	1.89153e+07	314661	5.55966e-05	0	0	0	8.42447e+07	1.40144e+06	7.4744e-05	4.34469e-05	3.8825e-05	537	60.1132
A0A5C5EX85	Phosphate signaling complex protein PhoU	0	0	0	0	0	0	69398369	2.42156e+06	0.000129151	4.30504e-05	7.45655e-05	250	28.6585
A0A5C5F0I8	2-isopropylmalate synthase	9.19452e+06	137014	2.42086e-05	8.71018e+06	129797	5.48071e-06	123972607	1.84741e+06	9.85292e-05	4.27395e-05	4.92143e-05	605	67.1063
A0A5F0ADM2	UDP-N-acetylmuramoyl-tripeptide--D-alanyl-D-alanine ligase	1.84828e+07	347119	6.13315e-05	1.95936e+07	367981	1.55381e-05	50296548	944605	5.03794e-05	4.24164e-05	2.39127e-05	516	53.2461
A0A5F0A2G6	Thiamine biosynthesis protein ThiJ	6.73156e+06	303089	5.35519e-05	1.52305e+07	685756	2.89563e-05	18043269	812399	4.33284e-05	4.19455e-05	1.2356e-05	207	22.2099
A0A5F0A8Z2	PTS lactose transporter subunit IIC	6.90695e+06	98701.7	1.74393e-05	3.37955e+06	48294.5	2.03925e-06	1.37811e+08	1.96935e+06	0.000105033	4.15038e-05	5.5554e-05	682	69.978
A0A5C5F4M1	DUF3043 domain-containing protein	2305153	84267.6	1.4889e-05	0	0	0	5.62052e+07	2.05465e+06	0.000109582	4.14904e-05	5.94373e-05	246	27.3552
A0A5C5F5A7	SAM-dependent methyltransferase	0	0	0	1.28362e+08	2.68683e+06	0.000113452	9268160	193998	1.03467e-05	4.12664e-05	6.27287e-05	435	47.7745
A0A5F0A5J7	MMPL family transporter	1.92882e+06	22738.1	4.01754e-06	2.18291e+08	2.57335e+06	0.000108661	1.37764e+07	162405	8.66167e-06	4.04466e-05	5.91207e-05	795	84.8275
A0A5C5F541	GTPase HflX	0	0	0	9.88703e+07	1.69362e+06	7.15135e-05	5.28891e+07	905973	4.8319e-05	3.99442e-05	3.64849e-05	539	58.3782
A0A5C5F1B9	Bifunctional uroporphyrinogen-III C-methyltransferase/uroporphyrinogen-III synthase	3.51067e+07	586926	0.000103702	9.55824e+06	159798	6.74751e-06	9.92377e+06	165909	8.84855e-06	3.97661e-05	5.53803e-05	562	59.8146
A0A5C5EWY1	Alpha/beta hydrolase	5.90879e+06	198518	3.50756e-05	0	0	0	46745966	1.57053e+06	8.37622e-05	3.96126e-05	4.2065e-05	280	29.7645
A0A5C5F371	GatB/YqeY domain-containing protein	0	0	0	4.20368e+07	2.53775e+06	0.000107157	2.6378e+06	159243	8.49306e-06	3.85501e-05	5.95671e-05	153	16.5646
A0A5C5F5A6	Carbamoyl-phosphate synthase small chain	1.23154e+06	27889.5	4.92772e-06	0	0	0	91019898	2.06124e+06	0.000109934	3.82872e-05	6.20967e-05	410	44.1579
A0A5F0A6F6	HAD family hydrolase	0	0	0	4.40061e+07	1.4844e+06	6.26791e-05	2.84825e+07	960758	5.12409e-05	3.79733e-05	3.33795e-05	273	29.6458
A0A5F0A5G9	Anchored repeat ABC transporter, substrate-binding protein	3.21846e+07	560832	9.90918e-05	1.68967e+07	294433	1.24326e-05	0	0	0	3.71748e-05	5.39808e-05	541	57.3873
A0A5C5F801	Uncharacterized protein	1.08089e+07	215648	3.81023e-05	0	0	0	6.85498e+07	1.36763e+06	7.29412e-05	3.70145e-05	3.64828e-05	458	50.1229
A0A5F0A930	tRNA (guanine-N(7)-)-methyltransferase	2.12577e+06	73167.2	1.29277e-05	23575709	811456	3.4264e-05	3.44502e+07	1.18575e+06	6.32405e-05	3.68107e-05	2.52529e-05	257	29.0536
A0A5F0AAU6	2-succinyl-5-enolpyruvyl-6-hydroxy-3-cyclohexene-1-carboxylate synthase	3.49966e+07	620517	0.000109637	0	0	0	0	0	0	3.65458e-05	6.32992e-05	537	56.3991
A0A5C5F4B7	DUF3068 domain-containing protein	1.26325e+06	28609.2	5.05487e-06	4.86143e+07	1.10098e+06	4.64892e-05	4.70603e+07	1.06579e+06	5.68424e-05	3.61288e-05	2.74042e-05	395	44.1555
A0A5F0A6W0	GNAT family N-acetyltransferase	0	0	0	4.155e+07	1.1683e+06	4.9332e-05	3.84072e+07	1.07993e+06	5.7597e-05	3.5643e-05	3.11432e-05	320	35.5644
A0A5F0AAN7	S9 family peptidase	0	0	0	2.32558e+07	301748	1.27414e-05	1.35711e+08	1.76088e+06	9.39145e-05	3.5552e-05	5.09433e-05	693	77.0702
A0A5C5F6P0	Glutamine--fructose-6-phosphate aminotransferase	1.75914e+07	261078	4.61292e-05	8.40551e+07	1.24748e+06	5.26754e-05	8.38313e+06	124416	6.63559e-06	3.51467e-05	2.49074e-05	624	67.3797
A0A5F0AB22	GTP cyclohydrolase 1	0	0	0	0	0	0	3.86808e+07	1.88313e+06	0.000100434	3.34781e-05	5.79858e-05	187	20.5407
A0A5C5F752	Chorismate synthase	2.02179e+07	456081	8.05837e-05	6.71144e+06	151399	6.39287e-06	1.10938e+07	250257	1.33472e-05	3.34413e-05	4.09744e-05	414	44.3295
A0A5F0A4X8	DUF3499 domain-containing protein	0	0	0	0	0	0	27380729	1.88092e+06	0.000100317	3.34388e-05	5.79178e-05	133	14.5571
A0A5C5F694	Orotidine 5'-phosphate decarboxylase	1.65048e+07	567141	0.000100207	0	0	0	0	0	0	3.34022e-05	5.78543e-05	279	29.1018
A0A0E3N8P3	Urease subunit gamma	0	0	0	0	0	0	2.06963e+07	1.86305e+06	9.93634e-05	3.31211e-05	5.73675e-05	100	11.1089
A0A5F0AD58	Big_8 domain-containing protein	2.21673e+07	287011	5.07111e-05	0	0	0	7.02509e+07	909573	4.8511e-05	3.3074e-05	2.86641e-05	718	77.235
A0A5C5F4A2	DUF3459 domain-containing protein	0	0	0	6.31675e+06	105237	4.44365e-06	106620217	1.77629e+06	9.47361e-05	3.30599e-05	5.34593e-05	532	60.0243
A0A5F0ADK0	Bifunctional protein PyrR	0	0	0	3.88377e+07	1.90409e+06	8.04007e-05	7.10281e+06	348228	1.85723e-05	3.2991e-05	4.2095e-05	190	20.397
A0A5F0A5H8	Copper-translocating P-type ATPase	0	0	0	1.21016e+08	1.52408e+06	6.43549e-05	5.08309e+07	640168	3.41426e-05	3.28325e-05	3.21974e-05	763	79.4025
A0A5F0A539	Amidohydrolase family protein	0	0	0	36264715	906773	3.82888e-05	4.31626e+07	1.07925e+06	5.75605e-05	3.19498e-05	2.92991e-05	383	39.9932
A0A5C5EZD5	FtsX-like permease family protein	1.6734e+07	186072	3.28766e-05	7.58886e+07	843839	3.56314e-05	4.24208e+07	471695	2.51573e-05	3.12218e-05	5.42958e-06	866	89.9326
A0A5C5EZC1	Response regulator transcription factor	0	0	0	0	0	0	40296756	1.75119e+06	9.33977e-05	3.11326e-05	5.39232e-05	208	23.0111
A0A5C5F6E1	Metallophosphoesterase	479538	14569.1	2.57418e-06	3.50517e+07	1.06492e+06	4.49668e-05	2.82143e+07	857193	4.57174e-05	3.10861e-05	2.46949e-05	291	32.9147
A0A0E3KTE7	Ion channel protein	761660	19617.9	3.46623e-06	3.62223e+07	932971	3.9395e-05	3.613e+07	930593	4.96321e-05	3.08311e-05	2.42451e-05	359	38.8247
A0A5F0AAF8	ATP synthase subunit delta	1.21756e+07	414647	7.32628e-05	3.74589e+06	127569	5.38663e-06	7.17634e+06	244395	1.30345e-05	3.05613e-05	3.71777e-05	273	29.3637
A0A5F0ACW9	DUF885 domain-containing protein	0	0	0	4.52074e+07	734554	3.10168e-05	6.96961e+07	1.13246e+06	6.03984e-05	3.04717e-05	3.02029e-05	555	61.544
A0A5F0AB63	Thymidine phosphorylase	0	0	0	0	0	0	7.7373e+07	1.69983e+06	9.06583e-05	3.02194e-05	5.23416e-05	428	45.5182
A0A5F0A778	Serine/threonine protein kinase	1.57582e+07	295934	5.22878e-05	1.60251e+07	300947	1.27076e-05	2.42817e+07	456004	2.43204e-05	2.97719e-05	2.03455e-05	506	53.2489
A0A5F0A4E7	DNA repair protein RecN	0	0	0	59852462	960031	4.05376e-05	5.61581e+07	900773	4.80417e-05	2.95264e-05	2.58444e-05	579	62.3443
A0A5F0A5E8	ROK family protein	0	0	0	63034765	2.02086e+06	8.53317e-05	0	0	0	2.84439e-05	4.92663e-05	304	31.192
A0A5C5F5A0	PadR family transcriptional regulator	0	0	0	3.76655e+07	1.86172e+06	7.86118e-05	2.09048e+06	103328	5.51087e-06	2.80409e-05	4.38823e-05	177	20.2315
A0A5C5F3U7	Transcription-repair-coupling factor	2.73701e+07	197020	3.48109e-05	137062093	986623	4.16605e-05	1.87044e+07	134641	7.18092e-06	2.78841e-05	1.82536e-05	1264	138.92
A0A5F0A6A2	Cell surface protein	1.27135e+07	469612	8.29744e-05	0	0	0	0	0	0	2.76581e-05	4.79053e-05	255	27.0723
A0A5F0AAM0	S9 family peptidase	16137337	204253	3.60889e-05	8.27843e+07	1.04781e+06	4.42443e-05	3.69974e+06	46828.2	2.49753e-06	2.76102e-05	2.21272e-05	708	79.0066
A0A5F0A7E4	Acyl-CoA carboxylase subunit beta	1.94008e+06	33291.5	5.88217e-06	2.31547e+07	397329	1.67774e-05	6.55232e+07	1.12436e+06	5.99667e-05	2.75421e-05	2.86041e-05	543	58.2757
A0A5F0A7R2	3'(2'),5'-bisphosphate nucleotidase CysQ	0	0	0	0	0	0	4.16392e+07	1.53115e+06	8.16622e-05	2.72207e-05	4.71477e-05	252	27.1947
A0A5F0A9Y0	Uncharacterized protein	0	0	0	0	0	0	3.26604e+07	1.5309e+06	8.16486e-05	2.72162e-05	4.71398e-05	202	21.3342
A0A5C5F7C3	DEAD/DEAH box helicase	0	0	0	45404284	726318	3.0669e-05	5.86531e+07	938255	5.00408e-05	2.69033e-05	2.5232e-05	568	62.513
A0A5F0A681	DNA helicase	0	0	0	4.93661e+07	659758	2.78585e-05	73923480	987957	5.26916e-05	2.685e-05	2.63603e-05	683	74.8246
A0A5C5F5U6	UDP-N-acetylmuramoyl-L-alanyl-D-glutamate--2,6-diaminopimelate ligase	5.05917e+06	95926.4	1.6949e-05	4.05798e+07	769429	3.24894e-05	3.02951e+07	574421	3.06361e-05	2.66915e-05	8.488e-06	503	52.7402
A0A5F0A8R1	Sugar ABC transporter ATP-binding protein	0	0	0	51860149	1.87279e+06	7.9079e-05	0	0	0	2.63597e-05	4.56563e-05	257	27.6915
A0A5C5F526	Uncharacterized protein	1.76763e+06	161223	2.8486e-05	0	0	0	1.02061e+07	930884	4.96476e-05	2.60445e-05	2.49137e-05	102	10.9639
A0A5F0A9C2	Glyceraldehyde-3-phosphate dehydrogenase	0	0	0	4.0662e+07	785648	3.31742e-05	4.36176e+07	842754	4.49473e-05	2.60405e-05	2.33074e-05	476	51.756
A0A5F0A4M7	Aminopeptidase	0	0	0	8.87953e+07	1.82593e+06	7.71007e-05	0	0	0	2.57002e-05	4.45141e-05	433	48.6301
A0A5F0A6K1	Methionine--tRNA ligase	1.11232e+06	16506.5	2.91649e-06	5.9222e+07	878838	3.71092e-05	4.62586e+07	686463	3.66117e-05	2.55458e-05	1.95991e-05	610	67.3868
A0A5F0A983	Coenzyme A biosynthesis bifunctional protein CoaBC	1.90379e+07	431767	7.62878e-05	0	0	0	0	0	0	2.54293e-05	4.40448e-05	417	44.093
A0A5F0A3S3	N5-carboxyaminoimidazole ribonucleotide synthase	0	0	0	2.89917e+07	670474	2.8311e-05	3.87117e+07	895263	4.77478e-05	2.53529e-05	2.4011e-05	401	43.2406
A0A5C5F343	LytR family transcriptional regulator	0	0	0	33356221	723160	3.05357e-05	3.93544e+07	853199	4.55044e-05	2.53467e-05	2.31917e-05	421	46.1257
A0A5F0A8S8	30S ribosomal protein S2	133894	4370.49	7.72209e-07	4.3257e+06	141197	5.96211e-06	3.96483e+07	1.29418e+06	6.90236e-05	2.52526e-05	3.79955e-05	276	30.6358
A0A5F0A7B8	Uncharacterized protein	6.9111e+06	123548	2.18293e-05	5.28023e+07	943929	3.98577e-05	1.41807e+07	253505	1.35204e-05	2.50691e-05	1.34643e-05	523	55.9388
A0A5C5F3U0	Meth_synt_2 domain-containing protein	760208	21715.2	3.8368e-06	2.98668e+07	853139	3.60241e-05	2.25329e+07	643648	3.43282e-05	2.47297e-05	1.81137e-05	323	35.0081
A0A5C5EXT5	Phosphoribosylformylglycinamidine synthase subunit PurL	3.17324e+06	39194.5	6.92517e-06	0	0	0	1.01373e+08	1.25212e+06	6.67802e-05	2.45685e-05	3.67201e-05	766	80.9615
A0A5C5F0K8	Prephenate dehydrogenase	3.18743e+06	88597.8	1.56541e-05	0	0	0	3.90184e+07	1.08456e+06	5.78436e-05	2.44992e-05	2.9919e-05	337	35.9764
A0A5C5F5F6	PAC2 family protein	0	0	0	59899286	1.6187e+06	6.83503e-05	3.47681e+06	93956.6	5.01107e-06	2.44538e-05	3.8098e-05	337	37.0045
A0A5F0ADQ8	TetR family transcriptional regulator	9.14272e+06	414706	7.32733e-05	0	0	0	0	0	0	2.44244e-05	4.23043e-05	192	22.0463
A0A5C5F110	Cation:proton antiporter	0	0	0	0	0	0	22298837	1.37135e+06	7.31396e-05	2.43799e-05	4.22272e-05	152	16.2604
A0A5C5F1Y9	Phage capsid protein	1.46407e+07	413683	7.30926e-05	0	0	0	0	0	0	2.43642e-05	4.22e-05	329	35.3912
A0A5F0ACJ4	Phosphoserine transaminase	1.56156e+07	385386	6.80927e-05	4.57735e+06	112967	4.77007e-06	0	0	0	2.42876e-05	3.80113e-05	376	40.5194
A0A5C5F1L5	Putative phenylalanine aminotransferase	2345757	63681.7	1.12517e-05	4.10496e+07	1.1144e+06	4.70559e-05	9.96675e+06	270573	1.44307e-05	2.42461e-05	1.98177e-05	343	36.8356
A0A5C5F5V1	Cof-type HAD-IIB family hydrolase	1.61417e+06	53599.7	9.47038e-06	2.95757e+07	982085	4.14689e-05	1.18979e+07	395078	2.1071e-05	2.40034e-05	1.61995e-05	274	30.1152
A0A5F0A735	Uncharacterized protein	0	0	0	0	0	0	2.64431e+07	1.33039e+06	7.09545e-05	2.36515e-05	4.09656e-05	174	19.8763
A0A5C5F304	ATP-dependent DNA helicase	1.23705e+07	131283	2.3196e-05	9.62636e+06	102161	4.31377e-06	7.53651e+07	799820	4.26575e-05	2.33891e-05	1.91726e-05	860	94.2276
A0A5F0A5E0	Uroporphyrinogen decarboxylase	0	0	0	50494846	1.31903e+06	5.56965e-05	9.99551e+06	261104	1.39257e-05	2.32074e-05	2.89852e-05	348	38.2818
A0A5C5F0B4	Sensor histidine kinase	17587175	392780	6.93991e-05	0	0	0	0	0	0	2.3133e-05	4.00676e-05	412	44.7762
A0A5C5F514	1D-myo-inositol 2-acetamido-2-deoxy-alpha-D-glucopyranoside deacetylase	0	0	0	2.31253e+07	737200	3.11285e-05	2.21616e+07	706478	3.76792e-05	2.29359e-05	2.01313e-05	294	31.3691
A0A5F0ACK4	Histidine kinase	1.7352e+07	375758	6.63916e-05	2419774	52400.3	2.21262e-06	0	0	0	2.28681e-05	3.77087e-05	422	46.1787
A0A5C5F5W5	DNA polymerase III subunit alpha	4.22194e+06	32106.8	5.67286e-06	0	0	0	1.54287e+08	1.17331e+06	6.25772e-05	2.275e-05	3.46078e-05	1186	131.497
A0A5F0A8Z4	Uncharacterized protein	0	0	0	0	0	0	3.22163e+07	1.26475e+06	6.74537e-05	2.24846e-05	3.89444e-05	236	25.4725
A0A5F0AD41	Anthranilate synthase component 1	2.68602e+06	45660.8	8.06767e-06	2.93552e+06	49902.1	2.10713e-06	6.28997e+07	1.06926e+06	5.70276e-05	2.24008e-05	3.01354e-05	539	58.8256
A0A5F0A9G6	FAA hydrolase family protein	0	0	0	4.50968e+07	1.56664e+06	6.61518e-05	0	0	0	2.20506e-05	3.81928e-05	265	28.7857
A0A5C5EY65	XamI family restriction endonuclease	0	0	0	3.28505e+07	1.27837e+06	5.39795e-05	5.84539e+06	227472	1.21319e-05	2.20371e-05	2.83201e-05	222	25.6972
A0A5F0A7P9	Transcription termination/antitermination protein NusA	0	0	0	0	0	0	4.52151e+07	1.23846e+06	6.60519e-05	2.20173e-05	3.81351e-05	332	36.5091
A0A5C5EZ14	Uncharacterized protein	2.75556e+06	371619	6.56604e-05	0	0	0	0	0	0	2.18868e-05	3.7909e-05	68	7.415
A0A5C5F592	UTP--glucose-1-phosphate uridylyltransferase	2.56228e+06	76341.3	1.34885e-05	2.64719e+06	78871.2	3.33036e-06	3.04105e+07	906059	4.83236e-05	2.17142e-05	2.35975e-05	309	33.5635
A0A5F0AB00	Shikimate dehydrogenase	2.26914e+06	74173.1	1.31054e-05	2.09191e+07	683798	2.88736e-05	13271086	433802	2.31363e-05	2.17051e-05	7.98092e-06	291	30.5925
A0A5F0AAJ9	tRNA (guanine-N(1)-)-methyltransferase	0	0	0	1.86789e+07	578803	2.44402e-05	2.42336e+07	750925	4.00497e-05	2.14966e-05	2.01865e-05	289	32.2716
A0A5C5F4U3	Enoyl-CoA hydratase/isomerase family protein	0	0	0	52542673	1.33989e+06	5.65772e-05	5.2971e+06	135081	7.20438e-06	2.12605e-05	3.07965e-05	356	39.2142
A0A5C5F0T9	Biotin--[acetyl-CoA-carboxylase] ligase	0	0	0	4.54914e+06	144260	6.09145e-06	3.40212e+07	1.07887e+06	5.754e-05	2.12105e-05	3.16094e-05	292	31.5342
A0A5F0ACW6	Nicotinate-nucleotide--dimethylbenzimidazole phosphoribosyltransferase	0	0	0	56632623	1.50682e+06	6.36259e-05	0	0	0	2.12086e-05	3.67344e-05	354	37.5842
A0A5F0A9Z0	TPM domain-containing protein	0	0	0	1.17178e+07	235553	9.94631e-06	4.99517e+07	1.00414e+06	5.35547e-05	2.1167e-05	2.8486e-05	452	49.7457
A0A5C5F0J8	DNA polymerase III subunit gamma and tau	2.43758e+06	25550.7	4.51448e-06	2.39375e+07	250912	1.05949e-05	8.54703e+07	895897	4.77816e-05	2.09636e-05	2.34232e-05	898	95.4019
A0A5C5F522	50S ribosomal protein L19	2.21256e+06	173479	3.06515e-05	9.71774e+06	761933	3.21729e-05	0	0	0	2.09414e-05	1.81518e-05	113	12.7541
A0A5C5F3T1	Aldo/keto reductase	1840304	45782.2	8.08914e-06	3.11008e+07	773713	3.26703e-05	1.63796e+07	407485	2.17327e-05	2.08307e-05	1.23154e-05	370	40.1969
A0A5C5EZF0	Exodeoxyribonuclease III	0	0	0	2.49015e+07	745698	3.14873e-05	18700245	559996	2.98668e-05	2.04514e-05	1.77299e-05	299	33.3935
A0A5C5F5E8	Ferrochelatase	1.13003e+07	270354	4.77682e-05	840075	20098.5	8.48665e-07	9.56372e+06	228808	1.22032e-05	2.02734e-05	2.44787e-05	376	41.798
A0A5C5EZ02	Phosphoribosylformylglycinamidine cyclo-ligase	1.53605e+06	41244.1	7.28731e-06	3.15086e+07	846032	3.5724e-05	1.23455e+07	331487	1.76795e-05	2.02303e-05	1.43889e-05	354	37.2428
A0A5F0ACZ7	GTP pyrophosphokinase family protein	9.98681e+06	252329	4.45833e-05	0	0	0	1.15005e+07	290574	1.54974e-05	2.00269e-05	2.26342e-05	346	39.5785
A0A5C5EZG6	Hemin ABC transporter substrate-binding protein	6.67203e+06	180236	3.18455e-05	2.19522e+07	593010	2.504e-05	2.08216e+06	56246.9	2.99986e-06	1.99618e-05	1.50784e-05	351	37.0182
A0A5C5F406	UvrABC system protein A	1.12703e+07	108021	1.9086e-05	2.66806e+07	255722	1.0798e-05	5.82123e+07	557940	2.97571e-05	1.98803e-05	9.50449e-06	954	104.334
A0A5C5F6R1	Glutamine synthetase	16523213	329301	5.81833e-05	0	0	0	0	0	0	1.93944e-05	3.35921e-05	446	50.1766
A0A5C5F4W4	UDP-N-acetylmuramoylalanine--D-glutamate ligase	0	0	0	5.28378e+07	1.09738e+06	4.63372e-05	9.93313e+06	206300	1.10028e-05	1.91133e-05	2.42099e-05	461	48.149
A0A5F0A8F9	Siderophore biosynthesis protein	6.82455e+06	54344	9.60189e-06	1.16297e+08	926077	3.91039e-05	1.91096e+07	152170	8.1158e-06	1.89405e-05	1.74778e-05	1128	125.581
A0A5C5F0G3	UDP-N-acetylenolpyruvoylglucosamine reductase	0	0	0	53941658	1.34115e+06	5.66304e-05	0	0	0	1.88768e-05	3.26956e-05	379	40.2206
A0A5C5F5M8	Bifunctional (P)ppGpp synthetase/guanosine-3',5'-bis(Diphosphate) 3'-pyrophosphohydrolase	0	0	0	1.78947e+07	211496	8.93048e-06	7.43769e+07	879053	4.68833e-05	1.86046e-05	2.48938e-05	759	84.6102
A0A5F0ABE1	DUF445 family protein	0	0	0	2.31244e+07	485428	2.04974e-05	3.01543e+07	633001	3.37604e-05	1.80859e-05	1.70089e-05	435	47.6371
A0A5F0A4G1	GNAT family N-acetyltransferase	4.48244e+06	252684	4.46461e-05	4.01269e+06	226204	9.55153e-06	0	0	0	1.80659e-05	2.35093e-05	156	17.7393
A0A5F0A8B3	Methylmalonyl-CoA carboxytransferase subunit 5S	1.65252e+07	301695	5.33056e-05	0	0	0	0	0	0	1.77685e-05	3.0776e-05	493	54.7745
A0A5C5EY09	Alpha-D-glucose phosphate-specific phosphoglucomutase	3.23675e+06	54763.9	9.67609e-06	3.22025e+07	544849	2.30064e-05	2.25812e+07	382061	2.03768e-05	1.76864e-05	7.06066e-06	550	59.1036
A0A5C5F564	Methylmalonyl-CoA mutase	0	0	0	33174440	414114	1.74861e-05	5.27725e+07	658754	3.51339e-05	1.754e-05	1.7567e-05	735	80.1095
A0A5F0AD56	Substrate-binding protein	1.17873e+07	97401.4	1.72096e-05	6.38902e+07	527942	2.22925e-05	2.95247e+07	243970	1.30119e-05	1.75047e-05	4.64735e-06	1122	121.018
A0A5C5F5T9	Ribosomal RNA small subunit methyltransferase I	2.14676e+06	67276.2	1.18868e-05	1.84466e+07	578089	2.441e-05	9.66616e+06	302923	1.6156e-05	1.74843e-05	6.36635e-06	301	31.9097
A0A5C5F4E7	DNA helicase	0	0	0	7.18122e+07	858723	3.62599e-05	2.24838e+07	268859	1.43393e-05	1.68664e-05	1.82616e-05	755	83.6267
A0A5F0A8L4	Pyrroline-5-carboxylate reductase	0	0	0	3.25743e+07	1.17698e+06	4.96983e-05	0	0	0	1.65661e-05	2.86933e-05	267	27.6762
A0A5F0AAS4	Glutamyl-tRNA reductase	7.36153e+06	151414	2.67529e-05	697640	14349.2	6.059e-07	1.99727e+07	410804	2.19097e-05	1.64228e-05	1.39103e-05	454	48.6187
A0A5F0AAD0	VOC family protein	0	0	0	0	0	0	1.41395e+07	908789	4.84692e-05	1.61564e-05	2.79837e-05	141	15.5586
A0A5C5F4N1	ABC transporter ATP-binding protein	0	0	0	2.38072e+07	716906	3.02716e-05	1.13287e+07	341142	1.81944e-05	1.61553e-05	1.52385e-05	309	33.2083
A0A5F0AB23	1-acyl-sn-glycerol-3-phosphate acyltransferase	7.28551e+06	270328	4.77634e-05	0	0	0	0	0	0	1.59211e-05	2.75762e-05	242	26.9507
A0A5F0A9R9	Response regulator transcription factor	0	0	0	2.0773e+07	927214	3.91519e-05	3.56149e+06	158969	8.47843e-06	1.58768e-05	2.05978e-05	207	22.4037
A0A5C5F4P8	GTP cyclohydrolase 1 type 2 homolog	0	0	0	1.62959e+06	39228.5	1.65643e-06	3.56541e+07	858287	4.57757e-05	1.58107e-05	2.59637e-05	388	41.541
A0A5F0A770	Uncharacterized protein	1.8269e+06	72346.3	1.27827e-05	1.21733e+07	482070	2.03556e-05	6.69828e+06	265256	1.41471e-05	1.57618e-05	4.03642e-06	235	25.2522
A0A5F0A5X0	Inositol-3-phosphate synthase	8.17053e+06	207232	3.66153e-05	9884921	250715	1.05865e-05	0	0	0	1.5734e-05	1.88426e-05	361	39.4269
A0A5C5F502	DUF4921 family protein	0	0	0	2.7386e+07	546367	2.30705e-05	2.23573e+07	446042	2.37891e-05	1.56199e-05	1.3532e-05	445	50.1237
A0A5F0ADD6	Heat-inducible transcription repressor HrcA	0	0	0	42124163	1.10687e+06	4.67378e-05	0	0	0	1.55793e-05	2.69841e-05	348	38.0572
A0A5C5F575	Exodeoxyribonuclease III	4.42216e+06	151774	2.68166e-05	5217788	179081	7.56176e-06	6.28167e+06	215595	1.14985e-05	1.52923e-05	1.01726e-05	255	29.1365
A0A5F0A6R5	Inositol monophosphatase family protein	1.92665e+06	69524	1.2284e-05	1.16518e+07	420460	1.77541e-05	7.96678e+06	287484	1.53326e-05	1.51236e-05	2.74102e-06	260	27.7121
A0A5F0A3B5	Aromatic acid exporter family protein	0	0	0	2.51074e+07	612153	2.58484e-05	14991323	365509	1.9494e-05	1.51141e-05	1.34693e-05	384	41.0149
A0A5F0A657	Sigma-70 family RNA polymerase sigma factor	0	0	0	22435928	1.07134e+06	4.52376e-05	0	0	0	1.50792e-05	2.6118e-05	193	20.942
A0A5C5F0C1	NAD(P)-dependent oxidoreductase	0	0	0	1.10847e+07	361616	1.52693e-05	1.72016e+07	561165	2.99291e-05	1.50661e-05	1.49656e-05	302	30.6533
A0A5C5F5R8	Ubiquinol-cytochrome c reductase iron-sulfur subunit	0	0	0	43541592	973087	4.10889e-05	3211276	71767	3.82761e-06	1.49722e-05	2.26986e-05	406	44.7458
A0A5C5EYG8	MBL fold metallo-hydrolase	1.00543e+06	36441	6.43866e-06	1.3581e+07	492235	2.07848e-05	8.90778e+06	322856	1.72192e-05	1.48142e-05	7.46932e-06	255	27.5906
A0A5F0ACC0	Dipeptide/oligopeptide/nickel ABC transporter permease/ATP-binding protein	0	0	0	2.62654e+07	360939	1.52408e-05	3.94664e+07	542346	2.89254e-05	1.47221e-05	1.44697e-05	677	72.7697
A0A5C5F4X8	Pantothenate kinase	0	0	0	0	0	0	2.89399e+07	823530	4.3922e-05	1.46407e-05	2.53584e-05	308	35.1413
A0A5C5F5H2	Uncharacterized protein	3.82581e+06	103674	1.83179e-05	1.69106e+07	458254	1.93499e-05	3.72423e+06	100922	5.38254e-06	1.43501e-05	7.78327e-06	342	36.9022
A0A5C5F2J6	UPF0176 protein EU802_05960	0	0	0	2.44709e+07	694933	2.93438e-05	8.96845e+06	254689	1.35835e-05	1.43091e-05	1.46853e-05	311	35.2134
A0A5F0A6Y3	Dihydroorotase	0	0	0	0	0	0	3.81925e+07	784413	4.18358e-05	1.39453e-05	2.41539e-05	452	48.6893
A0A5F0AD49	ABC transporter ATP-binding protein	0	0	0	18790746	550550	2.32472e-05	1.1868e+07	347722	1.85453e-05	1.39308e-05	1.22914e-05	318	34.1308
A0A5C5F501	Transcription antitermination protein NusB	1.00424e+06	43038.1	7.60428e-06	5.73607e+06	245827	1.03801e-05	1.03569e+07	443858	2.36726e-05	1.38857e-05	8.58864e-06	213	23.3338
A0A5C5F134	DNA polymerase III subunit epsilon	0	0	0	3.37606e+07	872433	3.68388e-05	3.35452e+06	86686.5	4.62333e-06	1.38207e-05	2.00678e-05	348	38.6971
A0A5F0A304	Universal stress protein	1.60516e+06	50161.2	8.86284e-06	1.15819e+07	361936	1.52829e-05	1.03337e+07	322927	1.72229e-05	1.37895e-05	4.37553e-06	298	32
A0A5F0AC74	AI-2E family transporter	2421460	42655.1	7.53661e-06	2.46833e+07	434808	1.83599e-05	1.55602e+07	274099	1.46188e-05	1.35051e-05	5.49692e-06	524	56.7683
A0A5C5F273	N-acylglucosamine-6-phosphate 2-epimerase	0	0	0	8.35743e+06	350500	1.48e-05	1.1357e+07	476297	2.54027e-05	1.34009e-05	1.2759e-05	229	23.8443
A0A5C5F0D1	Asp23/Gls24 family envelope stress response protein	0	0	0	0	0	0	9.40475e+06	750788	4.00424e-05	1.33475e-05	2.31185e-05	116	12.5265
A0A5C5F3M1	Glycoside hydrolase family 32 protein	0	0	0	2.76651e+07	520501	2.19783e-05	1.77026e+07	333064	1.77636e-05	1.32473e-05	1.16644e-05	483	53.1509
A0A5C5EZ57	Adenosine deaminase	2.36982e+06	70591.7	1.24726e-05	2.11374e+07	629636	2.65866e-05	0	0	0	1.30197e-05	1.33017e-05	307	33.5708
A0A5F0ABF4	Iron-sulfur cluster assembly accessory protein	0	0	0	1.06604e+07	886459	3.7431e-05	239116	19883.5	1.06046e-06	1.28305e-05	2.13113e-05	115	12.0259
A0A5F0AB38	Uncharacterized protein	0	0	0	0	0	0	1.30892e+07	704483	3.75728e-05	1.25243e-05	2.16927e-05	170	18.5799
A0A5F0A8Y4	tRNA dimethylallyltransferase	0	0	0	0	0	0	2.39665e+07	695026	3.70684e-05	1.23561e-05	2.14014e-05	311	34.4829
A0A5C5F1G6	Alpha/beta hydrolase	0	0	0	0	0	0	2.3321e+07	690978	3.68525e-05	1.22842e-05	2.12768e-05	304	33.7507
A0A5F0A8H2	DUF2156 domain-containing protein	1.47782e+06	15000.8	2.65045e-06	3.50564e+07	355844	1.50256e-05	3.4964e+07	354906	1.89285e-05	1.22015e-05	8.49856e-06	896	98.5162
A0A5C5F513	TIGR01777 family protein	7.65597e+06	154824	2.73555e-05	0	0	0	8.37573e+06	169380	9.03368e-06	1.21297e-05	1.39381e-05	459	49.4494
A0A5F0A5C9	3-isopropylmalate dehydratase large subunit	0	0	0	1.20747e+07	235350	9.93772e-06	2.43671e+07	474941	2.53304e-05	1.17561e-05	1.27627e-05	482	51.3055
A0A5C5F1E3	Cation-translocating P-type ATPase	3.59528e+06	37980.4	6.71064e-06	8.25901e+06	87247.8	3.68407e-06	4.35624e+07	460191	2.45437e-05	1.16461e-05	1.12717e-05	879	94.6615
A0A5C5F6S7	Probable cell division protein WhiA	0	0	0	18737890	532452	2.2483e-05	7.4607e+06	212002	1.13069e-05	1.12633e-05	1.12416e-05	329	35.1917
A0A5F0A7L7	M18 family aminopeptidase	0	0	0	2.93278e+07	620960	2.62202e-05	6.25091e+06	132351	7.05878e-06	1.1093e-05	1.35677e-05	446	47.2299
A0A5F0ADM7	Nucleotide-binding protein EU802_02300	0	0	0	7.40743e+06	222444	9.39275e-06	1.48804e+07	446857	2.38326e-05	1.10751e-05	1.2005e-05	299	33.3002
A0A5F0A7J2	Replicative DNA helicase	1.00928e+07	186385	3.29318e-05	0	0	0	0	0	0	1.09773e-05	1.90132e-05	492	54.1506
A0A5F0A8E5	Cobalt-precorrin-6A reductase	0	0	0	20293462	771177	3.25632e-05	0	0	0	1.08544e-05	1.88004e-05	243	26.3149
A0A5C5F0S9	TIGR03089 family protein	0	0	0	11160020	465643	1.96619e-05	5.74516e+06	239712	1.27848e-05	1.08156e-05	9.97778e-06	225	23.9669
A0A5C5F6W2	Dihydroxyacetone kinase subunit DhaK	5.72979e+06	162597	2.87288e-05	0	0	0	2.38201e+06	67595.4	3.60512e-06	1.0778e-05	1.565e-05	333	35.2392
A0A5C5F161	FadR family transcriptional regulator	0	0	0	19443025	761188	3.21414e-05	0	0	0	1.07138e-05	1.85569e-05	234	25.543
A0A5F0A8P3	L-lactate dehydrogenase	6.19834e+06	180967	3.19746e-05	0	0	0	0	0	0	1.06582e-05	1.84606e-05	320	34.2511
A0A5F0A993	Aldehyde dehydrogenase	0	0	0	4.10613e+07	742037	3.13328e-05	657192	11876.4	6.33415e-07	1.06554e-05	1.79099e-05	506	55.3359
A0A5C5EY51	Aminodeoxychorismate synthase component I	0	0	0	34791311	342675	1.44696e-05	3.18337e+07	313545	1.67225e-05	1.03974e-05	9.07458e-06	935	101.529
A0A5C5F7G0	L-serine dehydratase	6.39197e+06	129895	2.29508e-05	9542044	193910	8.18789e-06	0	0	0	1.03796e-05	1.16313e-05	468	49.2087
A0A5C5F529	Succinyl-diaminopimelate desuccinylase	0	0	0	2.85255e+07	736002	3.10779e-05	0	0	0	1.03593e-05	1.79429e-05	357	38.7574
A0A5C5EZI4	HAMP domain-containing histidine kinase	0	0	0	0	0	0	32674564	581038	3.0989e-05	1.03297e-05	1.78915e-05	521	56.2348
A0A5C5F686	1,4-alpha-glucan branching enzyme GlgB	0	0	0	1.96612e+07	238203	1.00582e-05	3.14722e+07	381296	2.0336e-05	1.01314e-05	1.01682e-05	732	82.54
A0A5F0AAK0	Uncharacterized protein	5.92354e+06	123102	2.17505e-05	2.00776e+06	41724.8	1.76185e-06	6.0729e+06	126205	6.73102e-06	1.00811e-05	1.04069e-05	477	48.1192
A0A5C5F6F4	YigZ family protein	0	0	0	0	0	0	1.31186e+07	561323	2.99375e-05	9.97918e-06	1.72844e-05	211	23.3708
A0A5F0AAI6	Response regulator transcription factor	4.25771e+06	168968	2.98545e-05	0	0	0	0	0	0	9.95151e-06	1.72365e-05	234	25.1983
A0A0E3H607	DNA-directed RNA polymerase subunit omega	0	0	0	0	0	0	5.82337e+06	556818	2.96972e-05	9.89907e-06	1.71457e-05	95	10.4583
A0A5C5F120	50S ribosomal protein L18	0	0	0	1.02003e+07	687302	2.90216e-05	0	0	0	9.67386e-06	1.67556e-05	135	14.841
A0A5C5F1E4	Aminotransferase class V-fold PLP-dependent enzyme	0	0	0	2.1012e+07	500830	2.11477e-05	5.73797e+06	136767	7.2943e-06	9.48067e-06	1.07421e-05	397	41.9544
A0A5C5F1X2	D-alanyl-D-alanine carboxypeptidase	6.8253e+06	160193	2.83041e-05	0	0	0	0	0	0	9.4347e-06	1.63414e-05	403	42.6067
A0A5C5F6P8	3-dehydroquinate synthase	2.19473e+06	56926.3	1.00581e-05	1.60123e+07	415323	1.75371e-05	0	0	0	9.19843e-06	8.80012e-06	359	38.5539
A0A5F0A8Y5	ABC transporter permease	2.3637e+06	65765.8	1.162e-05	1.30256e+07	362413	1.5303e-05	0	0	0	8.97433e-06	7.98719e-06	350	35.9412
A0A5C5F742	Uncharacterized protein	0	0	0	0	0	0	13762461	497314	2.65237e-05	8.84123e-06	1.53135e-05	255	27.6736
A0A5F0A8A6	MarR family transcriptional regulator	0	0	0	1.29425e+06	63040.2	2.6619e-06	9.13733e+06	445060	2.37367e-05	8.79954e-06	1.30043e-05	190	20.5306
A0A5F0A3L5	DUF418 domain-containing protein	0	0	0	0	0	0	18562112	494528	2.63751e-05	8.79169e-06	1.52277e-05	342	37.535
A0A5C5F7X3	NUDIX hydrolase	0	0	0	1.51313e+07	622621	2.62904e-05	0	0	0	8.76346e-06	1.51788e-05	222	24.3025
A0A5F0A9W2	Putative succinyldiaminopimelate transaminase DapC	0	0	0	2.59972e+07	614138	2.59322e-05	0	0	0	8.64405e-06	1.49719e-05	393	42.3312
A0A5C5F2Q8	Serine/threonine protein kinase	0	0	0	0	0	0	4.03424e+07	485870	2.59133e-05	8.63778e-06	1.49611e-05	748	83.0313
A0A5C5F531	Phosphoenolpyruvate carboxylase	0	0	0	2.11425e+07	202064	8.53221e-06	3.40043e+07	324986	1.73328e-05	8.62166e-06	8.66672e-06	939	104.633
A0A5F0A525	Trehalose 6-phosphate phosphatase	0	0	0	0	0	0	1.23248e+07	480846	2.56454e-05	8.54845e-06	1.48064e-05	241	25.6315
A0A5C5F1Q9	Phospholipase	4.87682e+06	145100	2.56374e-05	0	0	0	0	0	0	8.5458e-06	1.48018e-05	307	33.61
A0A5C5F5K1	Rubrerythrin family protein	0	0	0	2.30618e+07	592894	2.50351e-05	0	0	0	8.34504e-06	1.4454e-05	366	38.8971
A0A5C5F378	Alpha/beta fold hydrolase	0	0	0	6.98404e+06	304687	1.28655e-05	5.17591e+06	225805	1.20431e-05	8.30285e-06	7.20223e-06	203	22.922
A0A5F0A9G2	Exodeoxyribonuclease 7 large subunit	3444123	73427.8	1.29738e-05	2.75201e+06	58672.1	2.47745e-06	8.21482e+06	175138	9.34078e-06	8.264e-06	5.33036e-06	430	46.9049
A0A5C5F1J9	Uncharacterized protein	0	0	0	0	0	0	23202546	455734	2.43061e-05	8.10202e-06	1.40331e-05	475	50.9124
A0A5F0A6G3	Signal peptidase I	3.99071e+06	136414	2.41026e-05	0	0	0	0	0	0	8.03421e-06	1.39157e-05	268	29.2544
A0A5F0A4P5	Ribonuclease PH	0	0	0	8.10116e+06	308389	1.30218e-05	5.44972e+06	207456	1.10645e-05	8.02877e-06	7.02166e-06	244	26.2692
A0A5F0AA64	Uncharacterized protein	0	0	0	0	0	0	1.31841e+07	449587	2.39782e-05	7.99274e-06	1.38438e-05	281	29.3248
A0A5C5F469	Choline dehydrogenase	2.62316e+06	40058.4	7.0778e-06	8.26239e+06	126176	5.3278e-06	1.41731e+07	216438	1.15434e-05	7.98302e-06	3.20517e-06	585	65.4833
A0A5C5F2I8	Uncharacterized protein	643814	6931.2	1.22465e-06	2.75969e+07	297104	1.25453e-05	1.76062e+07	189545	1.01092e-05	7.95971e-06	5.95856e-06	850	92.8864
A0A5F0A4Q9	DNA polymerase III subunit delta	0	0	0	0	0	0	1.5176e+07	447327	2.38577e-05	7.95255e-06	1.37742e-05	320	33.926
A0A5C5F4J4	Glucosamine-6-phosphate deaminase	0	0	0	0	0	0	1.25961e+07	443728	2.36657e-05	7.88857e-06	1.36634e-05	259	28.387
A0A5C5F425	Uncharacterized protein	0	0	0	0	0	0	8.77194e+06	441765	2.3561e-05	7.85367e-06	1.3603e-05	182	19.8566
A0A5C5F2W5	Dehydrogenase	2.73684e+06	131687	2.32674e-05	0	0	0	0	0	0	7.7558e-06	1.34334e-05	195	20.7829
A0A0M4LKZ2	Uncharacterized protein	2.4103e+06	82641.7	1.46017e-05	5.86726e+06	201170	8.49449e-06	0	0	0	7.69874e-06	7.33332e-06	262	29.1656
A0A5C5F5X7	DEAD/DEAH box helicase	1.01954e+07	99877.6	1.76471e-05	1.13438e+07	111128	4.69244e-06	1.44527e+06	14158.4	7.55123e-07	7.69822e-06	8.83803e-06	918	102.079
A0A5C5F1P9	Serine/threonine-protein phosphatase	0	0	0	0	0	0	2.2873e+07	430224	2.29455e-05	7.6485e-06	1.32476e-05	502	53.1654
A0A5F0A7G4	UvrABC system protein B	2.3654e+06	29953.6	5.29243e-06	8.19675e+06	103798	4.38289e-06	1.89794e+07	240342	1.28183e-05	7.49789e-06	4.63004e-06	699	78.9686
A0A5F0A505	ATP-dependent helicase	4.4049e+06	38086.3	6.72937e-06	9.52256e+06	82335.5	3.47664e-06	2.64186e+07	228425	1.21828e-05	7.46293e-06	4.39917e-06	1054	115.656
A0A5C5F0L6	Metallophosphoesterase	4.32765e+06	124104	2.19275e-05	0	0	0	0	0	0	7.30918e-06	1.26599e-05	313	34.8712
A0A0E3KT92	50S ribosomal protein L13	0	0	0	2.1893e+06	132432	5.59197e-06	4.97684e+06	301052	1.60562e-05	7.21607e-06	8.1504e-06	147	16.5315
A0A5F0AED3	TIGR02234 family membrane protein	2.72663e+06	122114	2.15759e-05	0	0	0	0	0	0	7.19197e-06	1.24569e-05	213	22.3287
A0A5F0A2Q7	DNA repair protein RadA	0	0	0	24156051	504016	2.12822e-05	0	0	0	7.09408e-06	1.22873e-05	459	47.9272
A0A5C5F3W1	Acetolactate synthase	0	0	0	34519242	500412	2.11301e-05	0	0	0	7.04335e-06	1.21994e-05	643	68.9817
A0A5C5F498	RNB domain-containing ribonuclease	0	0	0	5.49008e+06	108627	4.5868e-06	15078807	298349	1.59121e-05	6.83297e-06	8.19041e-06	461	50.5408
A0A5C5F6L4	Methylmalonyl-CoA mutase	0	0	0	1.48609e+07	230101	9.7161e-06	1.2916e+07	199987	1.06661e-05	6.79405e-06	5.90296e-06	604	64.5841
A0A5F0ACS0	Uncharacterized protein	0	0	0	2.13665e+07	479495	2.02468e-05	0	0	0	6.74894e-06	1.16895e-05	416	44.5604
A0A5F0AAW3	Aminopeptidase	0	0	0	0	0	0	1.90686e+07	378103	2.01657e-05	6.7219e-06	1.16427e-05	445	50.4322
A0A5F0AAC0	Acetylornithine aminotransferase	0	0	0	0	0	0	1.55087e+07	351776	1.87616e-05	6.25385e-06	1.0832e-05	416	44.0868
A0A5C5F3R9	DNA ligase	0	0	0	5.9881e+06	80390	3.3945e-06	2.13024e+07	285984	1.52526e-05	6.21571e-06	8.00813e-06	678	74.4881
A0A5C5F384	Cytochrome c biogenesis protein DipZ	4789081	82079.8	1.45025e-05	0	0	0	4.51866e+06	77445.1	4.13044e-06	6.21097e-06	7.47173e-06	545	58.3466
A0A5C5F4I8	BCCT family transporter	6.39486e+06	90360.7	1.59656e-05	3.97375e+06	56149.9	2.37095e-06	0	0	0	6.11218e-06	8.61525e-06	663	70.7704
A0A5C5F1Y7	Response regulator transcription factor	0	0	0	1.11539e+07	433507	1.8305e-05	0	0	0	6.10167e-06	1.05684e-05	231	25.7294
A0A5C5F3R1	2-C-methyl-D-erythritol 4-phosphate cytidylyltransferase	2.64629e+06	100793	1.78089e-05	0	0	0	0	0	0	5.93628e-06	1.02819e-05	245	26.2547
A0A5C5EYM1	Glutamate 5-kinase	0	0	0	8.48199e+06	194486	8.21225e-06	7.83382e+06	179624	9.58004e-06	5.93076e-06	5.18152e-06	417	43.6123
A0A0E3H5Q8	30S ribosomal protein S18	952881	99111.2	1.75117e-05	0	0	0	0	0	0	5.83723e-06	1.01104e-05	82	9.61426
A0A5C5F471	Histidine phosphatase family protein	0	0	0	2.19425e+06	92137.3	3.89053e-06	5.91205e+06	248249	1.32401e-05	5.71021e-06	6.80503e-06	221	23.815
A0A5C5F2W8	RNA methyltransferase	0	0	0	0	0	0	9.96515e+06	317229	1.6919e-05	5.63968e-06	9.7682e-06	291	31.4131
A0A5C5F3V1	ParB/RepB/Spo0J family partition protein	0	0	0	791552	20790.3	8.77877e-07	1.13941e+07	299269	1.59612e-05	5.61302e-06	8.97252e-06	351	38.0732
A0A5F0ADL3	S-adenosylmethionine synthase	4.20972e+06	95213.4	1.6823e-05	0	0	0	0	0	0	5.60766e-06	9.71275e-06	409	44.2135
A0A5C5F548	ATP-binding protein	0	0	0	14876501	367222	1.55061e-05	0	0	0	5.16869e-06	8.95243e-06	369	40.5109
A0A5C5F3S5	ATP-binding protein	1.20011e+06	12665.3	2.23779e-06	3.34046e+06	35253.2	1.48858e-06	2.0142e+07	212566	1.1337e-05	5.02112e-06	5.48251e-06	857	94.7562
A0A5F0A288	DUF3367 domain-containing protein	3.9804e+06	34661.4	6.12423e-06	1.90466e+07	165859	7.00343e-06	3.87308e+06	33726.9	1.79878e-06	4.97548e-06	2.786e-06	1072	114.837
A0A5C5F4Y8	ABC-F family ATP-binding cassette domain-containing protein	0	0	0	1.20678e+07	181488	7.66339e-06	8.85677e+06	133197	7.1039e-06	4.92243e-06	4.27212e-06	604	66.4939
A0A5F0A5L6	Uncharacterized protein	0	0	0	1.04429e+07	338261	1.42832e-05	0	0	0	4.76106e-06	8.24639e-06	284	30.8723
A0A5C5F4V1	Glycerate kinase	0	0	0	0	0	0	1.06854e+07	265313	1.41501e-05	4.71671e-06	8.16959e-06	396	40.2746
A0A0M4L4Z1	Glutamine synthetase	0	0	0	5.97079e+06	111297	4.69955e-06	9.34408e+06	174176	9.28947e-06	4.66301e-06	4.64484e-06	478	53.6473
A0A5F0A9N1	Anthranilate synthase component II	0	0	0	0	0	0	6.05744e+06	260740	1.39063e-05	4.63543e-06	8.02879e-06	215	23.2317
A0A5C5F672	Aminotransferase	0	0	0	3.85104e+06	94212.6	3.97816e-06	7.54668e+06	184623	9.84666e-06	4.60827e-06	4.95348e-06	380	40.8761
A0A5F0A6M9	o-succinylbenzoate synthase	0	0	0	1.2133e+07	325682	1.3752e-05	0	0	0	4.58401e-06	7.93974e-06	345	37.254
A0A5C5F559	Replication-associated recombination protein A	0	0	0	9.90493e+06	205602	8.6816e-06	4514565	93711.1	4.99798e-06	4.55986e-06	4.35735e-06	445	48.1753
A0A5C5EX98	Phosphoribosylformylglycinamidine synthase subunit PurS	0	0	0	274054	31684.3	1.33788e-06	1.97567e+06	228414	1.21822e-05	4.50669e-06	6.68076e-06	79	8.64952
A0A5C5F3Z7	SPFH domain-containing protein	0	0	0	4.9496e+06	150033	6.33517e-06	4.43921e+06	134561	7.17667e-06	4.50395e-06	3.92316e-06	314	32.9902
A0A5F0A8X7	Dihydropteroate synthase	323816	11964.9	2.11405e-06	0	0	0	5.59024e+06	206558	1.10165e-05	4.37686e-06	5.84647e-06	260	27.0638
A0A0E3N782	Peptidyl-prolyl cis-trans isomerase	640990	50992.6	9.00974e-06	1.22533e+06	97478.3	4.11606e-06	0	0	0	4.37526e-06	4.51046e-06	119	12.5703
A0A5F0AEL0	Anaerobic C4-dicarboxylate transporter	891822	19639	3.46997e-06	1.02192e+07	225039	9.50236e-06	0	0	0	4.32411e-06	4.80842e-06	435	45.4107
A0A5F0AC41	Uncharacterized protein	0	0	0	0	0	0	4.32568e+06	241119	1.28598e-05	4.28659e-06	7.4246e-06	167	17.94
A0A5F0A7U7	Ornithine cyclodeaminase family protein	0	0	0	1.0115e+07	303778	1.28271e-05	0	0	0	4.27571e-06	7.40574e-06	316	33.2975
A0A5C5F6S3	Diaminopimelate epimerase	0	0	0	3.65994e+06	117682	4.96914e-06	4.49172e+06	144427	7.70282e-06	4.22399e-06	3.9051e-06	297	31.1004
A0A5C5F5B7	GTPase Era	0	0	0	0	0	0	7.86882e+06	234386	1.25007e-05	4.16691e-06	7.2173e-06	305	33.572
A0A5C5F5U9	M3 family metallopeptidase	0	0	0	0	0	0	1.77511e+07	233675	1.24628e-05	4.15426e-06	7.19538e-06	694	75.9651
A0A5C5F6G3	50S ribosomal protein L20	0	0	0	749042	51357.2	2.16857e-06	2.75711e+06	189038	1.00821e-05	4.08357e-06	5.30686e-06	127	14.585
A0A5C5F3E9	TatD family deoxyribonuclease	0	0	0	0	0	0	6.89976e+06	228731	1.21991e-05	4.06638e-06	7.04317e-06	280	30.1653
A0A5C5F0R9	DUF4259 domain-containing protein	0	0	0	3.61455e+06	285713	1.20643e-05	0	0	0	4.02144e-06	6.96534e-06	117	12.651
A0A5F0A6P1	IclR family transcriptional regulator	1.70953e+06	67679.2	1.19581e-05	0	0	0	0	0	0	3.98602e-06	6.90399e-06	241	25.2592
A0A5F0A7I2	Universal stress protein	0	0	0	9.41714e+06	269299	1.13712e-05	0	0	0	3.79041e-06	6.56518e-06	325	34.9691
A0A5C5EY62	MarR family transcriptional regulator	0	0	0	0	0	0	3.90862e+06	209984	1.11992e-05	3.73308e-06	6.46589e-06	168	18.6139
A0A5C5F5P0	Probable primosomal protein N'	0	0	0	0	0	0	15060027	203617	1.08597e-05	3.61989e-06	6.26984e-06	681	73.9625
A0A5C5F0G1	ABC transporter family substrate-binding protein	3.75511e+06	61038.8	1.07848e-05	0	0	0	0	0	0	3.59493e-06	6.2266e-06	560	61.52
A0A5F0AC21	3-phosphoshikimate 1-carboxyvinyltransferase	1.35787e+06	30811.5	5.44401e-06	2.97293e+06	67458.8	2.84847e-06	1.78412e+06	40483.6	2.15914e-06	3.48387e-06	1.73216e-06	424	44.0703
A0A5C5EZN2	Nucleoside triphosphate pyrophosphatase	0	0	0	0	0	0	4.42079e+06	195363	1.04194e-05	3.47315e-06	6.01567e-06	208	22.6286
A0A5C5F715	DUF3000 domain-containing protein	1.07235e+06	49791.9	8.79759e-06	753315	34978.3	1.47697e-06	0	0	0	3.42485e-06	4.71117e-06	202	21.5366
A0A5F0AA39	Metal ABC transporter ATP-binding protein	0	0	0	0	0	0	5156559	190755	1.01737e-05	3.39123e-06	5.87378e-06	252	27.0324
A0A5F0A9C9	Response regulator transcription factor	0	0	0	5.56814e+06	234089	9.88447e-06	0	0	0	3.29482e-06	5.7068e-06	219	23.7865
A0A5F0A6T6	Uncharacterized protein	0	0	0	0	0	0	2.36849e+07	185141	9.8743e-06	3.29143e-06	5.70093e-06	1198	127.928
A0A5C5F3S7	4-diphosphocytidyl-2-C-methyl-D-erythritol kinase	0	0	0	0	0	0	5.99589e+06	180687	9.63671e-06	3.21224e-06	5.56376e-06	319	33.1839
A0A5F0A8I7	AI-2E family transporter	0	0	0	0	0	0	8.69084e+06	179646	9.58122e-06	3.19374e-06	5.53172e-06	453	48.3776
A0A5F0A580	Uncharacterized protein	0	0	0	5.29194e+06	226216	9.55203e-06	0	0	0	3.18401e-06	5.51487e-06	221	23.3934
A0A5F0A9X0	Methionine import ATP-binding protein MetN	953604	25874.3	4.57166e-06	0	0	0	3.43938e+06	93321.3	4.97719e-06	3.18295e-06	2.76396e-06	340	36.8553
A0A5C5EY75	DegV family EDD domain-containing protein	0	0	0	0	0	0	5.12929e+06	177319	9.45711e-06	3.15237e-06	5.46007e-06	276	28.9269
A0A5F0A9V1	AMP nucleosidase	0	0	0	6.27499e+06	119509	5.0463e-06	3.76448e+06	71695.5	3.8238e-06	2.9567e-06	2.63252e-06	469	52.5064
A0A5F0A6H0	Cutinase family protein	0	0	0	0	0	0	5.39033e+06	165304	8.81628e-06	2.93876e-06	5.09008e-06	308	32.6086
A0A5C5F0T0	Phospho-sugar mutase	0	0	0	1.21257e+07	207965	8.78139e-06	0	0	0	2.92713e-06	5.06994e-06	554	58.3064
A0A5F0A2R8	Trehalose-6-phosphate synthase	0	0	0	8.30344e+06	153849	6.49634e-06	2.13842e+06	39621.4	2.11316e-06	2.86984e-06	3.31361e-06	491	53.9712
A0A5F0A3P8	Hemin receptor	0	0	0	6.43756e+06	198454	8.37978e-06	0	0	0	2.79326e-06	4.83807e-06	302	32.4386
A0A5C5F5F0	DNA repair exonuclease	0	0	0	0	0	0	6.00059e+06	147822	7.88389e-06	2.62796e-06	4.55177e-06	372	40.5935
A0A5F0A642	Polyisoprenoid-binding protein	0	0	0	0	0	0	2.74118e+06	145843	7.77837e-06	2.59279e-06	4.49084e-06	175	18.7954
A0A5F0A5T8	SDR family NAD(P)-dependent oxidoreductase	0	0	0	2.77675e+06	88750.3	3.74751e-06	2.19715e+06	70225.3	3.74538e-06	2.49763e-06	2.16301e-06	286	31.2872
A0A5F0AA65	Methylenetetrahydrofolate reductase	0	0	0	6236602	172032	7.26412e-06	0	0	0	2.42137e-06	4.19394e-06	327	36.2525
A0A5C5F4E6	Polyprenyl synthetase family protein	0	0	0	0	0	0	5.67817e+06	134348	7.1653e-06	2.38843e-06	4.13689e-06	392	42.2646
A0A0E3H5K5	30S ribosomal protein S11	0	0	0	2.42202e+06	168975	7.13501e-06	0	0	0	2.37834e-06	4.1194e-06	134	14.3336
A0A5C5F2E6	DNA replication and repair protein RecF	0	0	0	0	0	0	5.96037e+06	132372	7.05991e-06	2.3533e-06	4.07604e-06	411	45.0274
A0A5C5F3Y5	TrwC domain-containing protein	0	0	0	2.09596e+07	165730	6.99801e-06	0	0	0	2.33267e-06	4.0403e-06	1166	126.469
A0A5C5F5S8	Nucleotidyltransferase	0	0	0	5.18736e+06	160596	6.7812e-06	0	0	0	2.2604e-06	3.91513e-06	298	32.3008
A0A5C5F5M3	Shikimate kinase	0	0	0	0	0	0	2.68922e+06	125342	6.68496e-06	2.22832e-06	3.85956e-06	198	21.4551
A0A5C5EZ98	Alanine racemase	0	0	0	0	0	0	4.85684e+06	122065	6.51019e-06	2.17006e-06	3.75866e-06	370	39.789
A0A5C5F2R4	Prephenate dehydratase	0	0	0	0	0	0	3.9945e+06	121903	6.50156e-06	2.16719e-06	3.75368e-06	307	32.7678
A0A5C5F4R9	Asparaginase	0	0	0	5.33145e+06	151816	6.41049e-06	0	0	0	2.13683e-06	3.7011e-06	341	35.1178
A0A5F0ACN1	30S ribosomal protein S17	0	0	0	1.59416e+06	151411	6.39339e-06	0	0	0	2.13113e-06	3.69122e-06	92	10.5287
A0A0E3N7Y9	D-beta-D-heptose 1-phosphate adenosyltransferase	954169	34894.9	6.16548e-06	0	0	0	0	0	0	2.05516e-06	3.55964e-06	258	27.3441
A0A5F0AC75	Protein translocase subunit SecA	680716	8152.01	1.44036e-06	5.03752e+06	60327.6	2.54735e-06	2.81186e+06	33673.8	1.79595e-06	1.92789e-06	5.65168e-07	765	83.5028
A0A5F0AD26	Chromosome partition protein Smc	0	0	0	4.53708e+06	35468.3	1.49766e-06	1.02265e+07	79944.9	4.26377e-06	1.92048e-06	2.1631e-06	1167	127.92
A0A5C5F5E2	YibE/F family protein	0	0	0	2.73941e+06	51322.3	2.1671e-06	3.36793e+06	63097.5	3.36523e-06	1.84411e-06	1.70571e-06	500	53.3766
A0A5F0AAW9	Cation:dicarboxylase symporter family transporter	0	0	0	5.50056e+06	109344	4.6171e-06	0	0	0	1.53903e-06	2.66568e-06	480	50.305
A0A5C5F159	Ribonucleoside triphosphate reductase	0	0	0	7.0545e+06	105155	4.44023e-06	0	0	0	1.48008e-06	2.56357e-06	598	67.0864
A0A5C5F3P5	(2Fe-2S)-binding protein	0	0	0	0	0	0	2.30279e+06	80978.6	4.3189e-06	1.43963e-06	2.49352e-06	264	28.437
A0A5C5F4H9	HAMP domain-containing histidine kinase	0	0	0	0	0	0	4.50299e+06	79422	4.23588e-06	1.41196e-06	2.44559e-06	514	56.697
A0A5C5F3S2	Release factor glutamine methyltransferase	0	0	0	2.89704e+06	99825.4	4.21516e-06	0	0	0	1.40505e-06	2.43362e-06	272	29.0211
A0A5C5F6F9	ABC transporter ATP-binding protein	0	0	0	0	0	0	1.96924e+06	77873.8	4.15331e-06	1.38444e-06	2.39792e-06	230	25.2875
A0A5F0A4Z6	RNA polymerase sigma factor	0	0	0	0	0	0	1.91009e+06	77581.6	4.13773e-06	1.37924e-06	2.38892e-06	222	24.6203
A0A5F0A591	Adenylate/guanylate cyclase domain-containing protein	0	0	0	0	0	0	4.03145e+06	72730.8	3.87901e-06	1.293e-06	2.23955e-06	508	55.4297
A0A5C5F4W2	Glycosyltransferase family 1 protein	0	0	0	0	0	0	3.02052e+06	71325.1	3.80404e-06	1.26801e-06	2.19626e-06	381	42.3487
A0A5C5EZD1	Acyl-CoA carboxylase subunit epsilon	0	0	0	0	0	0	631097	70219	3.74505e-06	1.24835e-06	2.16221e-06	82	8.98754
A0A0E3KTL7	(Fe-S)-binding protein	560420	19783.2	3.49543e-06	0	0	0	0	0	0	1.16514e-06	2.01809e-06	261	28.3281
A0A5F0ABK8	Ppx/GppA family phosphatase	0	0	0	2.76296e+06	80749.9	3.40969e-06	0	0	0	1.13656e-06	1.96859e-06	323	34.2163
A0A5C5F077	ATP-dependent helicase	0	0	0	0	0	0	7.49072e+06	63135.1	3.36724e-06	1.12241e-06	1.94408e-06	1074	118.646
A0A5C5F0Z6	ATP-dependent Clp protease ATP-binding subunit ClpX	0	0	0	0	0	0	2.94707e+06	62563.3	3.33674e-06	1.11225e-06	1.92647e-06	428	47.1055
A0A5C5EXN2	Amidophosphoribosyltransferase	1.00897e+06	17896.1	3.16202e-06	0	0	0	0	0	0	1.05401e-06	1.82559e-06	520	56.3793
A0A5C5F594	LysR family transcriptional regulator ArgP	0	0	0	0	0	0	1.91442e+06	58473.6	3.11862e-06	1.03954e-06	1.80054e-06	296	32.74
A0A5C5F5R4	N-acetyl-gamma-glutamyl-phosphate reductase	0	0	0	0	0	0	2.12091e+06	58452.5	3.1175e-06	1.03917e-06	1.79989e-06	347	36.2843
A0A5C5F520	Riboflavin biosynthesis protein RibBA	0	0	0	0	0	0	2.82582e+06	58392.9	3.11432e-06	1.03811e-06	1.79805e-06	450	48.3932
A0A5F0A8E2	Thiamine pyrophosphokinase	0	0	0	1.60328e+06	38023	1.60554e-06	1.11779e+06	26509.2	1.41384e-06	1.00646e-06	8.76872e-07	397	42.166
A0A5F0ABL8	Murein biosynthesis integral membrane protein MurJ	0	0	0	8.35924e+06	68573.9	2.89556e-06	185069	1518.19	8.09709e-08	9.92176e-07	1.64887e-06	1159	121.901
A0A5C5F4L1	Peptidase	701589	9259.13	1.63597e-06	927046	12234.6	5.16609e-07	761046	10043.8	5.35675e-07	8.96085e-07	6.40831e-07	698	75.7726
A0A5C5F579	Alpha-1,4-glucan:maltose-1-phosphate maltosyltransferase	0	0	0	1.34983e+06	18138.9	7.65922e-07	2.5759e+06	34614.6	1.84613e-06	8.70684e-07	9.27513e-07	671	74.4165
A0A5C5EY72	Ribonucleoside-diphosphate reductase subunit beta	0	0	0	2242310	59493	2.51211e-06	0	0	0	8.3737e-07	1.45037e-06	328	37.6903
A0A5F0A5V9	Thiamine-binding protein	0	0	0	665069	58950.3	2.48919e-06	0	0	0	8.29731e-07	1.43714e-06	105	11.2819
A0A5C5F1P6	RNA-binding S4 domain-containing protein	0	0	0	248729	23638.4	9.98138e-07	282610	26858.4	1.43246e-06	8.102e-07	7.3449e-07	96	10.5222
A0A5F0AE53	ATP-dependent RNA helicase HrpA	0	0	0	0	0	0	6.24348e+06	41986.6	2.2393e-06	7.46435e-07	1.29286e-06	1332	148.702
A0A5C5F472	TIGR00730 family Rossman fold protein	0	0	0	1.12718e+06	29060.7	1.2271e-06	692534	17854.7	9.52259e-07	7.26452e-07	6.43959e-07	356	38.7872
A0A5F0A889	Glutamyl-Q tRNA(Asp) synthetase	0	0	0	0	0	0	1.29584e+06	39957.5	2.13108e-06	7.10362e-07	1.23038e-06	288	32.4305
A0A5F0A4H6	Pyruvate formate-lyase-activating enzyme	0	0	0	1.62349e+06	50354	2.12622e-06	0	0	0	7.08739e-07	1.22757e-06	289	32.2415
A0A5C5F4T6	Superoxide dismutase	251187	11924.7	2.10694e-06	0	0	0	0	0	0	7.02314e-07	1.21644e-06	206	21.0644
A0A5F0AC20	Uncharacterized protein	0	0	0	806986	49496.4	2.09e-06	0	0	0	6.96668e-07	1.20666e-06	146	16.3039
A0A5F0ABM5	Gamma-glutamyl phosphate reductase	0	0	0	2.21147e+06	48454.3	2.046e-06	0	0	0	6.81999e-07	1.18126e-06	428	45.6404
A0A5F0AA99	Uncharacterized protein	277965	10514.1	1.85771e-06	0	0	0	0	0	0	6.19238e-07	1.07255e-06	257	26.4373
A0A5C5F3X7	4-hydroxy-3-methylbut-2-enyl diphosphate reductase	0	0	0	349600	9411.3	3.97395e-07	919420	24751	1.32007e-06	5.72487e-07	6.77227e-07	341	37.1468
A0A0E3N5L7	RNA polymerase sigma factor	0	0	0	1.14863e+06	30870.1	1.3035e-06	0	0	0	4.34499e-07	7.52575e-07	329	37.2084
A0A5F0A9X1	Uncharacterized protein	0	0	0	466425	27492.4	1.16087e-06	41474.5	2444.62	1.30381e-07	4.30419e-07	6.35944e-07	156	16.9656
A0A5C5F362	LysR family transcriptional regulator	0	0	0	978327	28879.7	1.21946e-06	0	0	0	4.06486e-07	7.04054e-07	307	33.8759
A0A0M4L909	Antitoxin	0	0	0	137303	22205.6	9.37638e-07	0	0	0	3.12546e-07	5.41345e-07	55	6.18326
A0A5F0A9D2	TetR/AcrR family transcriptional regulator	0	0	0	489780	20553.7	8.67886e-07	0	0	0	2.89295e-07	5.01074e-07	215	23.8293
A0A5F0A711	4-hydroxy-tetrahydrodipicolinate synthase	0	0	0	501651	15853.7	6.69426e-07	0	0	0	2.23142e-07	3.86493e-07	301	31.6426
A0A5C5EZZ0	Aminopeptidase N	0	0	0	0	0	0	292657	3032.94	1.61758e-07	5.39194e-08	9.33912e-08	871	96.4929
A0A5F0A4I7	Ppx/GppA family phosphatase	0	0	0	0	0	0	0	0	0	0	0	318	34.0499
A0A5C5F435	SWIM-type domain-containing protein	0	0	0	0	0	0	0	0	0	0	0	261	29.042
A0A5C5F5P1	Uncharacterized protein	0	0	0	0	0	0	0	0	0	0	0	300	33.1088
A0A5F0A635	Uncharacterized protein	0	0	0	0	0	0	0	0	0	0	0	136	16.0307
A0A5F0A909	2-C-methyl-D-erythritol 2,4-cyclodiphosphate synthase	0	0	0	0	0	0	0	0	0	0	0	159	16.4943
A0A5F0A9P3	4-aminobutyrate--2-oxoglutarate transaminase	0	0	0	0	0	0	0	0	0	0	0	444	46.858
A0A0E3N7A2	50S ribosomal protein L28	0	0	0	0	0	0	0	0	0	0	0	78	8.83081
A0A0E3H5Q9	50S ribosomal protein L32	0	0	0	0	0	0	0	0	0	0	0	57	6.58564
A0A5C5F1S3	Acyl-CoA desaturase	0	0	0	0	0	0	0	0	0	0	0	424	48.7329
A0A5C5F740	Adenosylmethionine--8-amino-7-oxononanoate transaminase	0	0	0	0	0	0	0	0	0	0	0	432	46.034
A0A5C5F2W2	Carbon-nitrogen hydrolase family protein	0	0	0	0	0	0	0	0	0	0	0	268	28.7929
A0A5C5F3N1	Cysteine synthase family protein	0	0	0	0	0	0	0	0	0	0	0	356	37.7278
A0A5C5F5N5	DEAD/DEAH box helicase	0	0	0	0	0	0	0	0	0	0	0	549	61.1667
A0A5C5F6F2	Dephospho-CoA kinase	0	0	0	0	0	0	0	0	0	0	0	204	22.3709
A0A5F0ACF2	Diaminopimelate decarboxylase	0	0	0	0	0	0	0	0	0	0	0	443	47.8102
A0A5F0A3K7	Dihydrodipicolinate synthase family protein	0	0	0	0	0	0	0	0	0	0	0	276	30.0815
A0A5C5F4N4	Dihydrofolate reductase	0	0	0	0	0	0	0	0	0	0	0	175	19.1938
A0A5F0AAI7	Formamidopyrimidine-DNA glycosylase	0	0	0	0	0	0	0	0	0	0	0	285	32.1906
A0A5C5F372	Glutamine cyclotransferase	0	0	0	0	0	0	0	0	0	0	0	318	35.145
A0A5C5F417	Glutathione S-transferase family protein	0	0	0	0	0	0	0	0	0	0	0	359	41.3408
A0A5F0A6D4	Helicase_C_3 domain-containing protein	0	0	0	0	0	0	0	0	0	0	0	768	82.9706
A0A5F0AE94	Holliday junction ATP-dependent DNA helicase RuvB	0	0	0	0	0	0	0	0	0	0	0	365	39.1222
A0A5F0A779	Holo-[acyl-carrier-protein] synthase	0	0	0	0	0	0	0	0	0	0	0	131	14.3623
A0A5C5EY74	INTEIN_C_TER domain-containing protein	0	0	0	0	0	0	0	0	0	0	0	966	105.971
A0A5C5F3X1	Isochorismate synthase	0	0	0	0	0	0	0	0	0	0	0	372	39.7963
A0A5F0AF42	Methionine synthase	0	0	0	0	0	0	0	0	0	0	0	1199	130.691
A0A5C5F3N8	Mismatch-specific DNA-glycosylase	0	0	0	0	0	0	0	0	0	0	0	209	22.7017
A0A5F0A6B7	NADPH-dependent oxidoreductase	0	0	0	0	0	0	0	0	0	0	0	247	27.83
A0A5F0A921	Ribonuclease D	0	0	0	0	0	0	0	0	0	0	0	401	45.3777
A0A5C5F719	Ribosome maturation factor RimM	0	0	0	0	0	0	0	0	0	0	0	167	18.2214
A0A5F0A6U7	RNA polymerase sigma factor SigE	0	0	0	0	0	0	0	0	0	0	0	213	23.6707
A0A5F0A6G1	TadA family conjugal transfer-associated ATPase	0	0	0	0	0	0	0	0	0	0	0	373	40.012
A0A5F0AB67	TetR family transcriptional regulator	0	0	0	0	0	0	0	0	0	0	0	205	22.4034
A0A5F0ADE6	Transcriptional repressor	0	0	0	0	0	0	0	0	0	0	0	141	15.71
A0A5C5F3J3	tRNA(Ile)-lysidine synthase	0	0	0	0	0	0	0	0	0	0	0	280	30.0639
A0A5F0AC33	Isoprenyl transferase	0	0	0	0	0	0	0	0	0	0	0	245	28.3213
A0A0E3KKJ2	Biotin/lipoyl-binding protein	0	0	0	0	0	0	0	0	0	0	0	120	12.2913
A0A5F0ABH1	Protoporphyrinogen oxidase	0	0	0	0	0	0	0	0	0	0	0	461	48.6961
A0A5F0A8L8	Riboflavin biosynthesis protein RibD	0	0	0	0	0	0	0	0	0	0	0	353	37.5362
A0A5C5F0H5	Succinate dehydrogenase/fumarate reductase iron-sulfur subunit	0	0	0	0	0	0	0	0	0	0	0	249	26.8352
A0A5F0AC30	AAA ATPase forming ring-shaped complexes	0	0	0	0	0	0	0	0	0	0	0	526	58.1084
A0A5F0A9M8	Abi family protein	0	0	0	0	0	0	0	0	0	0	0	313	35.313
A0A5C5F4C5	DedA family protein	0	0	0	0	0	0	0	0	0	0	0	213	22.9293
A0A5F0A1Y8	GntP family permease	0	0	0	0	0	0	0	0	0	0	0	462	47.3347
A0A5C5F3K4	MFS transporter	0	0	0	0	0	0	0	0	0	0	0	456	49.6904
A0A5C5F6Z8	Phosphatidylglycerol--prolipoprotein diacylglyceryl transferase	0	0	0	0	0	0	0	0	0	0	0	284	31.2644
A0A5C5F582	Phospholipid carrier-dependent glycosyltransferase	0	0	0	0	0	0	0	0	0	0	0	578	65.0365
A0A0E3N6U3	RDD family protein	0	0	0	0	0	0	0	0	0	0	0	157	16.6419
A0A5C5F3A4	ABC transporter ATP-binding protein	0	0	0	0	0	0	0	0	0	0	0	283	30.9092
A0A5F0A6A7	ATP-binding cassette domain-containing protein	0	0	0	0	0	0	0	0	0	0	0	251	27.6394
A0A5F0A355	Class I SAM-dependent methyltransferase	0	0	0	0	0	0	0	0	0	0	0	255	28.3145
A0A5F0ABT4	HNH endonuclease	0	0	0	0	0	0	0	0	0	0	0	195	21.9204
A0A5C5F443	L-lactate permease	0	0	0	0	0	0	0	0	0	0	0	550	58.1978
A0A5F0A2U4	NYN domain-containing protein	0	0	0	0	0	0	0	0	0	0	0	219	23.7544
A0A5C5F585	Sec-independent protein translocase protein TatA	0	0	0	0	0	0	0	0	0	0	0	95	10.8065
A0A5F0AB74	Sensor histidine kinase	0	0	0	0	0	0	0	0	0	0	0	441	47.9955
A0A5F0AEI9	TVP38/TMEM64 family membrane protein	0	0	0	0	0	0	0	0	0	0	0	233	24.8889
A0A5C5F326	Type I-E CRISPR-associated protein Cse1/CasA	0	0	0	0	0	0	0	0	0	0	0	538	60.9952
A0A5C5F6H0	Uncharacterized protein	0	0	0	0	0	0	0	0	0	0	0	251	25.9206
A0A5C5F540	Alpha 1,6 mannopyranosyltransferase	0	0	0	0	0	0	0	0	0	0	0	612	65.45
A0A5C5EZH5	Zinc ABC transporter substrate-binding protein	0	0	0	0	0	0	0	0	0	0	0	318	34.0139
A0A5C5F4L4	DUF2029 domain-containing protein	0	0	0	0	0	0	0	0	0	0	0	513	56.5052
A0A5C5F5P7	DUF368 domain-containing protein	0	0	0	0	0	0	0	0	0	0	0	313	32.8907
A0A5C5F605	DUF808 domain-containing protein	0	0	0	0	0	0	0	0	0	0	0	308	32.6349
A0A5C5F5D3	Uncharacterized protein	0	0	0	0	0	0	0	0	0	0	0	273	28.7785
A0A5F0A9F5	16S rRNA (Guanine(966)-N(2))-methyltransferase RsmD	0	0	0	0	0	0	0	0	0	0	0	192	20.8948
A0A5F0AA66	Class I SAM-dependent methyltransferase	0	0	0	0	0	0	0	0	0	0	0	219	23.4147
A0A5F0AAG4	Uncharacterized protein	0	0	0	0	0	0	0	0	0	0	0	82	8.75752
A0A5F0A3Y0	Class E sortase	0	0	0	0	0	0	0	0	0	0	0	295	32.1187
A0A5F0A866	Glycosyltransferase family 2 protein	0	0	0	0	0	0	0	0	0	0	0	316	34.2942
A0A5F0A2H0	Phage tail protein (Tape measure protein)	0	0	0	0	0	0	0	0	0	0	0	894	93.135
A0A5C5F4K2	Uncharacterized protein	0	0	0	0	0	0	0	0	0	0	0	175	17.6238
A0A0E3N0Z0	Monovalent cation/H+ antiporter subunit E	0	0	0	0	0	0	0	0	0	0	0	139	15.3098
A0A5F0A9K5	Uncharacterized protein	0	0	0	0	0	0	0	0	0	0	0	88	9.38185
A0A5F0A2K9	Uncharacterized protein	0	0	0	0	0	0	0	0	0	0	0	84	8.98877
A0A5C5F3J1	Uncharacterized protein	0	0	0	0	0	0	0	0	0	0	0	615	63.7909

## Sheet: Table S3
Table S3. Selected proteins of the shaving fraction with predicted localization ot cell surface. The table shows the Uniprot ID, description, molecular weight number of amino acids, the area and quantification of three biological replicates.
Uniprot ID	Description	Biological replicate 1			Biological replicate 2			Biological replicate 3			Mean	Standard deviation	# AAs	MW [kD]
		Area	Intensity/MW	Quantification	Area	Intensity/MW	Quantification	Area	Intensity/MW	Quantification
A0A5C5F388	Uncharacterized protein	1.10737e+08	1.67244e+07	0.00971792	9473063624	1.4307e+09	0.288363	2896711392	4.37484e+08	0.168047	0.155376	0.139754	62	6.6213
A0A5F0A4G7	Esterase family protein	7.54332e+09	1.94822e+08	0.113204	1.72427e+10	4.45329e+08	0.0897581	9.90919e+09	2.55925e+08	0.0983062	0.100423	0.0118653	359	38.7191
A0A5F0A8K4	DUF2505 domain-containing protein	1.55311e+09	8.78158e+07	0.0510266	1.13282e+10	6.40518e+08	0.129099	4.69504e+09	2.65467e+08	0.101971	0.0940324	0.0396372	167	17.686
A0A5F0A385	Cell wall channel	1.6412e+09	3.00702e+08	0.174727	0	0	0	260942591	4.78102e+07	0.0183649	0.064364	0.0960174	49	5.45789
A0A5F0A4D0	DUF4185 domain-containing protein	4.63561e+09	9.03388e+07	0.0524926	8.63941e+09	1.68365e+08	0.0339347	5.07507e+09	9.89031e+07	0.0379908	0.0414727	0.00975661	469	51.3136
A0A5F0A233	Copper transporter	1.16191e+09	3.57447e+07	0.02077	8.72966e+09	2.68558e+08	0.0541291	3.59185e+09	1.10499e+08	0.042445	0.0391147	0.0169271	317	32.5057
A0A5F0AAK4	Uncharacterized protein	7.36804e+08	6.87873e+07	0.0399698	1103090672	1.02983e+08	0.0207568	1.16956e+09	1.09189e+08	0.0419417	0.0342228	0.0117035	103	10.7113
A0A5F0A2V5	Esterase family protein	4.3464e+09	1.18994e+08	0.0691429	1.39855e+09	3.82889e+07	0.0077173	9.39444e+08	2.57197e+07	0.00987947	0.0289132	0.0348567	341	36.5263
A0A5C5F1Q5	ABC transporter	2.75975e+09	4.09493e+07	0.0237942	16694021145	2.47707e+08	0.0499265	1.41352e+09	2.09738e+07	0.00805648	0.027259	0.0211489	647	67.3943
A0A5C5F0I9	Hydrolase	1.78891e+09	6.21503e+07	0.0361133	2.44448e+09	8.49261e+07	0.0171173	8.08341e+08	2.80834e+07	0.0107874	0.0213393	0.0131803	269	28.7836
A0A5C5F007	Uncharacterized protein	2.21024e+09	5.36643e+07	0.0311824	2.17119e+09	5.2716e+07	0.0106252	2.14962e+09	5.21925e+07	0.0200483	0.0206186	0.0102905	394	41.1865
A0A5C5F1S9	Uncharacterized protein	1.72284e+09	3.4434e+07	0.0200083	1.64723e+09	3.29229e+07	0.00663576	2.80335e+09	5.603e+07	0.0215223	0.0160555	0.00819275	469	50.0331
A0A5C5EZ77	L,D-transpeptidase	1.84162e+09	7.10801e+07	0.0413021	2.18755e+08	8.44319e+06	0.00170176	1.59569e+08	6.15883e+06	0.00236574	0.0151232	0.022674	240	25.909
A0A5F0A929	DUF3235 domain-containing protein	3.32793e+08	1.55239e+07	0.00902036	1.37107e+09	6.39569e+07	0.0128908	1.16841e+09	5.45032e+07	0.0209358	0.0142823	0.0060784	207	21.4375
A0A5C5F1R1	Penicillin-binding protein	3.22516e+09	4.00026e+07	0.0232441	9.24745e+08	1.14699e+07	0.00231181	3.33023e+09	4.13058e+07	0.0158664	0.0138074	0.0106169	760	80.6238
A0A5C5EWW7	Exo-alpha-sialidase	2.2232e+09	2.9573e+07	0.0171838	2.4987e+09	3.32377e+07	0.00669922	2.60291e+09	3.4624e+07	0.0132998	0.0123943	0.00530062	688	75.1766
A0A5F0AC52	DUF3052 domain-containing protein	4.43209e+07	2.84062e+06	0.00165058	810992508	5.19782e+07	0.0104765	860339803	5.5141e+07	0.0211808	0.0111026	0.00978017	145	15.6025
A0A5C5F6M0	Esterase family protein	1.17651e+09	2.62065e+07	0.0152276	2.28747e+09	5.0953e+07	0.0102698	8.88263e+08	1.97859e+07	0.00760017	0.0110325	0.00387051	414	44.8938
A0A5C5F3P3	DUF3117 domain-containing protein	0	0	0	3.97353e+08	6.69159e+07	0.0134872	2.92568e+08	4.92696e+07	0.0189255	0.0108042	0.00974384	55	5.93809
A0A5C5F1I8	Hydrolase	7.07495e+07	1.76466e+06	0.00102538	2.25356e+09	5.62093e+07	0.0113292	1.91954e+09	4.7878e+07	0.018391	0.0102485	0.00873309	378	40.0924
A0A5C5EYK8	Extracellular solute-binding protein	4.64739e+08	1.05873e+07	0.00615191	2.06144e+09	4.69621e+07	0.00946543	1.44457e+09	3.2909e+07	0.0126411	0.00941946	0.00324481	415	43.8958
A0A5C5F571	Uncharacterized protein	1.11883e+09	3.15741e+07	0.0183466	1.13244e+08	3.1958e+06	0.000644128	7.36045e+08	2.07716e+07	0.00797882	0.00898984	0.00889442	339	35.4351
A0A5C5F330	D-alanyl-D-alanine carboxypeptidase/D-alanyl-D-alanine-endopeptidase	9.73062e+08	2.36828e+07	0.0137612	1.30674e+09	3.18041e+07	0.00641026	6.91489e+08	1.68298e+07	0.00646467	0.00887872	0.00422846	394	41.0873
A0A5C5F1N6	Arabinosyltransferase	1.73449e+09	1.46003e+07	0.00848374	4.79798e+09	4.03877e+07	0.00814034	2.82955e+09	2.38181e+07	0.00914905	0.00859104	0.000512848	1096	118.798
A0A5C5EXV3	DUF3073 domain-containing protein	2.78924e+06	223623	0.000129939	7.23521e+08	5.80071e+07	0.0116916	4.36143e+08	3.4967e+07	0.0134316	0.00841771	0.00722995	108	12.473
A0A5C5F090	Penicillin-binding protein	1.89832e+09	2.28982e+07	0.0133053	2.64771e+09	3.19377e+07	0.00643719	1.16795e+09	1.40882e+07	0.00541157	0.0083847	0.00429214	790	82.9025
A0A5C5F4U0	Hydrolase	6.91132e+08	1.93075e+07	0.0112189	1.17865e+09	3.29269e+07	0.00663658	6.71808e+08	1.87677e+07	0.00720906	0.00835485	0.0024968	334	35.796
A0A5F0ACU3	Sortase	2.94174e+08	1.05417e+07	0.00612542	1.22896e+09	4.40399e+07	0.00887644	4.9921e+08	1.78892e+07	0.00687163	0.00729117	0.00142269	259	27.9056
A0A5F0A965	N-acetylmuramoyl-L-alanine amidase	1.29433e+09	1.82729e+07	0.0106177	1.5068e+09	2.12726e+07	0.0042876	1.23143e+09	1.7385e+07	0.00667793	0.00719442	0.00319652	673	70.833
A0A5F0ABE5	VWA domain-containing protein	1.85947e+08	3.76967e+06	0.00219042	3.03887e+09	6.16065e+07	0.0124171	8.78964e+08	1.78191e+07	0.00684469	0.00715073	0.0051202	476	49.3271
A0A5C5F029	Transpeptidase	4.02493e+08	9.51883e+06	0.00553105	2.25878e+09	5.34196e+07	0.010767	4.38645e+08	1.03738e+07	0.00398481	0.00676094	0.00355442	395	42.2838
A0A5C5F2W4	ABC transporter substrate-binding protein	1.04257e+09	1.75496e+07	0.0101975	1.52328e+09	2.56414e+07	0.00516815	7.08432e+08	1.19251e+07	0.00458067	0.00664876	0.00308727	546	59.407
A0A5F0A8Q7	Esterase family protein	1.32799e+09	3.16735e+07	0.0184043	2.76699e+06	65994.8	1.33016e-05	0	0	0	0.00613922	0.0106219	393	41.9274
A0A5C5F4B5	Uncharacterized protein	3.81968e+07	4.18251e+06	0.00243031	22138688	2.42416e+06	0.000488601	3.53997e+08	3.87623e+07	0.0148894	0.00593611	0.00781435	84	9.13251
A0A5F0AAH5	DM13 domain-containing protein	2.52503e+08	1.20471e+07	0.00700014	722139276	3.44538e+07	0.00694432	2.05202e+08	9.79033e+06	0.00376067	0.00590171	0.0018544	191	20.9597
A0A5F0A470	DUF2157 domain-containing protein	4.59721e+08	1.20612e+07	0.00700834	4.53464e+08	1.18971e+07	0.00239791	8.1312e+08	2.1333e+07	0.00819444	0.0058669	0.00306221	361	38.1157
A0A5F0A739	Hydrolase	3.50564e+08	5.8874e+06	0.00342096	6.62173e+07	1.11206e+06	0.000224141	2.1446e+09	3.60166e+07	0.0138347	0.00582661	0.00711705	561	59.5447
A0A5F0AD62	Penicillin-binding transpeptidase domain-containing protein	4.1715e+08	6.42994e+06	0.00373621	1.63307e+09	2.51722e+07	0.00507357	1.20818e+09	1.86228e+07	0.00715343	0.00532107	0.001722	613	64.8762
A0A5C5F4A6	Glutamate ABC transporter substrate-binding protein	4.89285e+08	1.39493e+07	0.00810543	3.75867e+08	1.07158e+07	0.00215982	4.26861e+08	1.21696e+07	0.00467461	0.00497995	0.00298454	319	35.076
A0A5F0AB94	Uncharacterized protein	1.29668e+08	1.71933e+06	0.000999043	2.70476e+09	3.58638e+07	0.00722852	1.27897e+09	1.69585e+07	0.00651412	0.00491389	0.00340913	691	75.4174
A0A5C5F4Q5	DUF402 domain-containing protein	2.41693e+08	1.20745e+07	0.00701605	1.27961e+08	6.39269e+06	0.00128848	3.14782e+08	1.57259e+07	0.00604064	0.00478172	0.0030643	177	20.0168
A0A5F0A807	Uncharacterized protein	1.06907e+07	625044	0.000363191	566225020	3.31049e+07	0.00667245	315012362	1.84175e+07	0.00707456	0.0047034	0.0037641	153	17.104
A0A5C5F701	Polyprenol monophosphomannose synthase	234867816	8.00694e+06	0.00465254	1.50737e+08	5.1388e+06	0.00103575	5.92808e+08	2.02096e+07	0.00776293	0.00448374	0.00336676	265	29.333
A0A5C5F7H0	Endolytic murein transglycosylase	3.82154e+08	9.29975e+06	0.00540375	1.24169e+09	3.02166e+07	0.00609031	1.90264e+08	4.63009e+06	0.00177852	0.00442419	0.00231679	382	41.0929
A0A5F0A4N5	ABC transporter substrate-binding protein	5.56518e+07	1.76914e+06	0.00102798	8.69936e+08	2.76547e+07	0.00557394	2.93971e+08	9.34515e+06	0.00358967	0.0033972	0.00227909	290	31.457
A0A5F0A724	Ankyrin repeat domain-containing protein	4.21226e+06	298617	0.000173515	9.22491e+07	6.53975e+06	0.00131812	3.06871e+08	2.17548e+07	0.00835648	0.00328271	0.00443113	133	14.1059
A0A5C5F5X0	Uncharacterized protein	3.31085e+07	1.72757e+06	0.00100383	1.48805e+08	7.76448e+06	0.00156497	3.35512e+08	1.75067e+07	0.00672469	0.00309783	0.00315346	175	19.1648
A0A5F0A723	Lipase	4.00236e+08	9.12046e+06	0.00529957	759491548	1.73071e+07	0.00348832	4.23166e+07	964300	0.000370408	0.00305277	0.00249328	415	43.8833
A0A5C5F6B0	NlpC/P60 family protein	3.1908e+08	1.49412e+07	0.00868182	0	0	0	0	0	0	0.00289394	0.00501245	208	21.3557
A0A5F0ACA7	Penicillin-binding protein 2	4.35625e+08	5.96857e+06	0.00346812	4.971e+08	6.81085e+06	0.00137276	6.02692e+08	8.25759e+06	0.00317191	0.00267093	0.00113396	675	72.9865
A0A5F0ADR9	Uncharacterized protein	5.14911e+07	1.79629e+06	0.00104376	4.34391e+08	1.51539e+07	0.00305435	2.81388e+08	9.81636e+06	0.00377067	0.00262293	0.00141372	275	28.6652
A0A5C5F2W0	Uncharacterized protein	5.75526e+08	7.96977e+06	0.00463095	5.75328e+08	7.96704e+06	0.00160579	2.49237e+08	3.45139e+06	0.00132575	0.00252083	0.00183277	668	72.2136
A0A5F0ADG6	Metalloprotease	2.0376e+07	655407	0.000380833	4.54902e+08	1.46323e+07	0.0029492	3.06904e+08	9.87177e+06	0.00379196	0.002374	0.00177682	291	31.089
A0A5C5F497	DUF1707 domain-containing protein	6.98641e+06	284629	0.000165388	425417845	1.73317e+07	0.00349329	2.05119e+08	8.35662e+06	0.00320996	0.00228954	0.00184502	219	24.5456
A0A5F0AAU8	Methionine ABC transporter substrate-binding protein	2.43014e+07	787755	0.000457736	8.45843e+08	2.74188e+07	0.00552639	3.7276e+07	1.20834e+06	0.000464149	0.00214943	0.00292454	288	30.849
A0A5F0ACA8	Peptide ABC transporter	83089262	1.4257e+06	0.000828422	9.31805e+08	1.59885e+07	0.00322256	3.47684e+08	5.96578e+06	0.00229158	0.00211419	0.00120689	546	58.2797
A0A5F0A725	HNH endonuclease	1.47542e+08	4.96673e+06	0.00288599	4.3122e+08	1.45162e+07	0.00292581	3.86206e+07	1.30009e+06	0.000499392	0.00210373	0.00138954	273	29.7061
A0A5C5F5R9	M23 family metallopeptidase	1.66882e+08	6.71058e+06	0.00389927	2.61399e+08	1.05112e+07	0.00211859	0	0	0	0.00200595	0.00195208	237	24.8685
A0A5C5EY08	Uncharacterized protein	2.96176e+06	307063	0.000178423	1.11478e+08	1.15575e+07	0.00232948	8.75748e+07	9.0794e+06	0.00348759	0.0019985	0.00167923	87	9.64544
A0A5C5F1V9	Sugar ABC transporter substrate-binding protein	7.21425e+07	2.07314e+06	0.00120463	3.32702e+07	956076	0.000192702	3.95193e+08	1.13566e+07	0.0043623	0.00191987	0.00217487	333	34.7987
A0A5F0ADA3	DUF3239 domain-containing protein	1.68569e+07	721481	0.000419227	6.11724e+08	2.6182e+07	0.0052771	0	0	0	0.00189877	0.00293321	213	23.3643
A0A5F0AC59	Uncharacterized protein	260072	36357.7	2.11261e-05	9.17172e+06	1.28219e+06	0.000258432	9.87345e+07	1.38029e+07	0.00530201	0.00186052	0.00298277	61	7.15315
A0A5C5EZ87	Iron ABC transporter substrate-binding protein	4.85763e+07	1.36212e+06	0.00079148	5.4403e+08	1.52551e+07	0.00307473	1.5616e+08	4.37887e+06	0.00168202	0.00184941	0.00115079	330	35.6622
A0A5C5F4S2	DUF1049 domain-containing protein	0	0	0	0	0	0	2.16047e+08	1.42014e+07	0.00545505	0.00181835	0.00314947	141	15.2131
A0A5F0A842	DUF3151 domain-containing protein	0	0	0	2.35587e+08	1.5909e+07	0.00320653	8.23478e+07	5.56087e+06	0.00213605	0.00178086	0.00163251	138	14.8084
A0A5C5EXU1	Uncharacterized protein	8.34089e+07	1.60253e+06	0.000931175	1.69057e+08	3.24809e+06	0.000654667	4.9848e+08	9.5773e+06	0.00367884	0.00175489	0.00167191	465	52.0481
A0A5F0ADG9	Uncharacterized protein	2.99751e+06	55436.2	3.2212e-05	131189850	2.42624e+06	0.00048902	603507166	1.11613e+07	0.0042873	0.00160284	0.002336	501	54.0713
A0A5F0A734	DUF348 domain-containing protein	1.5696e+08	3.89374e+06	0.00226251	914652	22690	4.57328e-06	2.62922e+08	6.52236e+06	0.00250538	0.00159082	0.00137909	383	40.3108
A0A5C5F4V3	Copper resistance protein CopC	54084319	2.72741e+06	0.0015848	148894219	7.50856e+06	0.00151339	85190274	4.29604e+06	0.0016502	0.0015828	6.84302e-05	197	19.8299
A0A5C5F0F9	Methionine ABC transporter substrate-binding protein	871678	28895.5	1.67901e-05	1.3872e+08	4.59848e+06	0.000926846	2.87263e+08	9.52259e+06	0.00365783	0.00153382	0.00189489	280	30.1665
A0A5F0A2Q8	Uncharacterized protein	70438470	3.59858e+06	0.002091	2.20265e+08	1.1253e+07	0.00226809	5.03075e+06	257012	9.87238e-05	0.00148594	0.00120462	190	19.574
A0A5F0A625	DUF1727 domain-containing protein	4.44198e+07	987235	0.000573646	2.64256e+08	5.87312e+06	0.00118376	3.12084e+08	6.9361e+06	0.00266431	0.0014739	0.00107511	424	44.9942
A0A0E3H6A9	DUF3618 domain-containing protein	77803168	7.57743e+06	0.00440297	0	0	0	0	0	0	0.00146766	0.00254206	91	10.2678
A0A5F0A4W2	Iron-siderophore ABC transporter substrate-binding protein	1.36911e+08	3.64479e+06	0.00211785	301678042	8.03113e+06	0.00161871	5.26095e+07	1.40055e+06	0.00053798	0.00142485	0.000807582	350	37.5636
A0A5F0AEH9	UPF0210 protein EU802_02450	1.02903e+08	2.19545e+06	0.0012757	1.09044e+08	2.32646e+06	0.00046891	261031527	5.56915e+06	0.00213923	0.00129461	0.00083532	454	46.871
A0A5C5F5G7	DUF3097 domain-containing protein	4.17195e+07	1.32291e+06	0.000768694	2.08013e+08	6.59602e+06	0.00132946	1.37404e+08	4.35704e+06	0.00167363	0.00125726	0.000456768	280	31.5362
A0A5F0A6F7	Uncharacterized protein	8.22323e+07	2.79694e+06	0.0016252	0	0	0	1.63072e+08	5.54651e+06	0.00213053	0.00125191	0.00111324	272	29.4008
A0A5F0AC92	N-acetylmuramoyl-L-alanine amidase	0	0	0	6.99771e+08	1.60844e+07	0.00324189	5.45309e+07	1.25341e+06	0.000481461	0.00124112	0.00174937	393	43.5061
A0A5C5F383	UPF0371 protein EU802_05755	6.66752e+06	121213	7.04328e-05	4.70348e+08	8.55078e+06	0.00172345	2.43863e+08	4.43335e+06	0.00170295	0.00116561	0.000948506	497	55.0065
A0A5F0AC64	Uncharacterized protein	8.85888e+06	343432	0.000199556	6.97737e+07	2.70492e+06	0.000545189	1.78797e+08	6.93142e+06	0.00266251	0.00113575	0.00133346	235	25.7951
A0A5C5F4Z6	Uncharacterized protein	3.27903e+07	832207	0.000483565	3.77982e+08	9.59307e+06	0.00193353	8.57364e+07	2.17596e+06	0.000835834	0.00108431	0.000756243	361	39.4016
A0A5C5F5D8	Uncharacterized protein	89092756	5.58822e+06	0.00324712	0	0	0	0	0	0	0.00108237	0.00187472	143	15.9429
A0A0E3N0Z5	DUF4177 domain-containing protein	0	0	0	0	0	0	4.51737e+07	7.75393e+06	0.00297845	0.000992816	0.00171961	51	5.82591
A0A5F0A3F1	ABC transporter substrate-binding protein	1.03248e+08	1.94175e+06	0.00112828	2.10859e+08	3.96555e+06	0.000799276	1.38222e+08	2.5995e+06	0.000998522	0.00097536	0.000165721	502	53.1726
A0A5F0A6J4	Hemin receptor	1.48067e+08	2.0709e+06	0.00120332	5.44787e+08	7.6195e+06	0.00153575	8.37456e+06	117128	4.49915e-05	0.000928021	0.00078258	660	71.499
A0A5F0A6U2	LemA family protein	0	0	0	0	0	0	122623867	7.2259e+06	0.00277562	0.000925207	0.00160251	152	16.9701
A0A5F0A3U1	Glycosyltransferase family 2 protein	1.29998e+08	1.76475e+06	0.00102543	3.51172e+07	476721	9.60854e-05	3.07154e+08	4.16965e+06	0.00160165	0.000907722	0.000759653	663	73.6641
A0A5F0ADK6	Isoprenyl transferase	0	0	0	1.0832e+08	3.63413e+06	0.000732476	1.35564e+08	4.54816e+06	0.00174704	0.000826507	0.00087731	265	29.8062
A0A5C5EZV0	Glutamate racemase	6.39239e+06	202296	0.000117547	267453240	8.46393e+06	0.00170595	5.0964e+07	1.61283e+06	0.000619521	0.000814338	0.000811922	297	31.5992
A0A5C5F2A8	Penicillin-binding protein 2	4.92481e+07	972059	0.000564828	2.78195e+08	5.49101e+06	0.00110674	9.29562e+07	1.83477e+06	0.000704774	0.000792114	0.000281315	486	50.6637
A0A5C5F213	ABC transporter substrate-binding protein	6.19102e+07	1.04982e+06	0.000610015	3.96336e+08	6.72074e+06	0.0013546	5.14562e+07	872554	0.000335166	0.000766593	0.000527444	540	58.972
A0A5F0A6S5	Uncharacterized protein	1493335	91852.2	5.3372e-05	80943326	4.97867e+06	0.00100347	47850568	2.9432e+06	0.00113054	0.00072913	0.000588662	143	16.258
A0A5F0A958	Glycerophosphodiester phosphodiesterase	7.58794e+07	1.88842e+06	0.00109729	1.70278e+08	4.23772e+06	0.000854132	2.21e+07	550005	0.000211269	0.000720898	0.000457792	366	40.1814
A0A5F0A9D7	ABC transporter substrate-binding protein	6.33326e+07	1.99743e+06	0.00116064	3.47057e+07	1.09457e+06	0.000220617	6.33003e+07	1.99641e+06	0.000766865	0.000716039	0.000472067	299	31.707
A0A5C5EZJ3	TIGR02569 family protein	0	0	0	1.19786e+08	3.96461e+06	0.000799085	9.31616e+07	3.08341e+06	0.0011844	0.000661163	0.000604127	279	30.2139
A0A5F0A746	Arabinofuranosyl transferase C	1.74962e+07	246946	0.000143492	0	0	0	325120020	4.58884e+06	0.00176267	0.000635388	0.00097889	643	70.8501
A0A5F0AE98	Uncharacterized protein	2.17976e+07	879936	0.000511299	8.97879e+07	3.62461e+06	0.000730557	3.8002e+07	1.53409e+06	0.000589275	0.000610377	0.000111142	235	24.7718
A0A5F0AAB9	Hydrolase	2.46374e+07	786206	0.000456836	5.07276e+07	1.61877e+06	0.000326271	7.25526e+07	2.31523e+06	0.000889329	0.000557479	0.000294712	286	31.3371
A0A5F0AA30	DUF4191 domain-containing protein	0	0	0	121285435	4.24334e+06	0.000855265	5.96041e+07	2.08533e+06	0.00080102	0.000552095	0.000478897	256	28.5826
A0A5F0A708	S1 family peptidase	1.07183e+06	34494.9	2.00437e-05	0	0	0	1.32304e+08	4.25798e+06	0.00163558	0.000551875	0.000938571	300	31.072
A0A5F0A2U3	MMPL family transporter	4.54047e+07	486861	0.000282898	0	0	0	333050110	3.5712e+06	0.00137177	0.000551557	0.000724274	862	93.2601
A0A5C5F439	Mechanosensitive ion channel	1.23312e+07	204207	0.000118657	3.64797e+08	6.04112e+06	0.00121762	3.55243e+07	588290	0.000225975	0.000520749	0.000605885	566	60.3856
A0A5F0A8U1	Phage tail protein	0	0	0	0	0	0	8.78026e+07	4.03485e+06	0.00154987	0.000516624	0.000894819	205	21.761
A0A5F0A6C0	ABC transporter substrate-binding protein	2.30912e+07	413480	0.000240258	1.50586e+08	2.69645e+06	0.000543482	1.01983e+08	1.82615e+06	0.000701462	0.000495067	0.000234383	513	55.8461
A0A5F0A9K6	Membrane protein insertase YidC	3.14612e+07	864151	0.000502127	1.39851e+08	3.84133e+06	0.000774238	1.73893e+07	477635	0.00018347	0.000486612	0.000295689	318	36.4071
A0A5C5F5M4	Iron siderophore-binding protein	9.91977e+06	303415	0.000176304	1.24269e+08	3.80101e+06	0.000766111	32339451	989164	0.000379959	0.000440791	0.000299572	301	32.6937
A0A5C5F442	Glycosyltransferase family 2 protein	0	0	0	9.76597e+07	2.89033e+06	0.00058256	58527276	1.73217e+06	0.000665364	0.000415975	0.000362616	300	33.7884
A0A5C5F647	UDP-N-acetylglucosamine--N-acetylmuramyl-(pentapeptide) pyrophosphoryl-undecaprenol N-acetylglucosamine transferase	3.76413e+07	1.0056e+06	0.000584318	45128988	1.20564e+06	0.000243002	3.23512e+07	864276	0.000331987	0.000386436	0.000177053	361	37.4316
A0A5C5F4Y3	DUF4245 domain-containing protein	7.38866e+06	365477	0.000212366	8753666	432997	8.72726e-05	4.04666e+07	2.00167e+06	0.000768883	0.000356174	0.000362848	189	20.2165
A0A5F0AA25	Lipoprotein LpqB	1.93513e+07	316342	0.000183815	0	0	0	1.35331e+08	2.2123e+06	0.000849791	0.000344535	0.000447113	578	61.1721
A0A5C5F3T0	Uncharacterized protein	10146551	531674	0.000308937	40724366	2.13394e+06	0.000430105	1.32504e+07	694317	0.000266702	0.000335248	8.48195e-05	171	19.0842
A0A5F0ABG2	4'-phosphopantetheinyl transferase superfamily protein	0	0	0	0	0	0	6.3927e+07	2.58481e+06	0.00099288	0.00033096	0.000573239	223	24.7318
A0A5C5F2X5	Class C sortase	15057832	465211	0.000270317	61353947	1.89553e+06	0.000382053	28307966	874573	0.000335942	0.000329437	5.61509e-05	291	32.3677
A0A5C5F6C3	Cutinase family protein	1.7508e+07	352316	0.000204718	6.03018e+07	1.21346e+06	0.000244578	6.70632e+07	1.34952e+06	0.000518379	0.000322559	0.000170753	469	49.6942
A0A5C5F1T7	TIGR03943 family protein	0	0	0	4.41604e+07	1.68807e+06	0.000340238	3.46146e+07	1.32317e+06	0.000508259	0.000282832	0.000258946	241	26.1603
A0A5C5F4M1	DUF3043 domain-containing protein	2305153	84267.6	4.89648e-05	0	0	0	5.62052e+07	2.05465e+06	0.000789234	0.0002794	0.000442208	246	27.3552
A0A5C5F2J9	UPF0145 protein EU802_04940	1.61315e+07	1.39019e+06	0.000807788	0	0	0	0	0	0	0.000269263	0.000466376	109	11.6038
A0A5F0AAN7	S9 family peptidase	0	0	0	2.32558e+07	301748	6.08188e-05	1.35711e+08	1.76088e+06	0.000676391	0.000245737	0.000374196	693	77.0702
A0A5F0A4X8	DUF3499 domain-containing protein	0	0	0	0	0	0	27380729	1.88092e+06	0.0007225	0.000240833	0.000417136	133	14.5571
A0A5C5EZL7	Metallopeptidase family protein	5.4576e+06	322213	0.000187226	4.06007e+07	2.39704e+06	0.000483135	0	0	0	0.000223454	0.000243596	151	16.9379
A0A5C5F613	ABC transporter family substrate-binding protein	4.34504e+07	819942	0.000476439	1.0619e+07	200388	4.03892e-05	1.94318e+07	366694	0.000140855	0.000219228	0.000228345	490	52.992
A0A5C5F4B7	DUF3068 domain-containing protein	1.26325e+06	28609.2	1.66238e-05	4.86143e+07	1.10098e+06	0.000221908	4.70603e+07	1.06579e+06	0.000409391	0.000215974	0.000196451	395	44.1555
A0A5C5F4R4	Uncharacterized protein	1.26507e+07	467101	0.000271416	0	0	0	2.64572e+07	976878	0.00037524	0.000215552	0.000193757	250	27.0834
A0A5F0A964	Zinc ABC transporter substrate-binding protein	0	0	0	1.12436e+08	3.20033e+06	0.000645041	0	0	0	0.000215014	0.000372415	323	35.1327
A0A5C5F0Q0	Phage holin family protein	1.95636e+07	1.09658e+06	0.000637186	0	0	0	0	0	0	0.000212395	0.000367879	166	17.8405
A0A5F0A5J7	MMPL family transporter	1.92882e+06	22738.1	1.32123e-05	2.18291e+08	2.57335e+06	0.000518671	1.37764e+07	162405	6.23832e-05	0.000198089	0.000278719	795	84.8275
A0A5F0A9Y0	Uncharacterized protein	0	0	0	0	0	0	3.26604e+07	1.5309e+06	0.00058805	0.000196017	0.000339511	202	21.3342
A0A5F0A4N7	DUF3068 domain-containing protein	3.02472e+07	874064	0.000507887	153402	4432.93	8.93477e-07	5.18685e+06	149886	5.75746e-05	0.000188785	0.0002778	313	34.6052
A0A5C5F6E1	Metallophosphoesterase	479538	14569.1	8.46559e-06	3.50517e+07	1.06492e+06	0.000214641	2.82143e+07	857193	0.000329266	0.000184124	0.000162563	291	32.9147
A0A5C5F110	Cation:proton antiporter	0	0	0	0	0	0	22298837	1.37135e+06	0.000526767	0.000175589	0.000304129	152	16.2604
A0A5F0AD58	Big_8 domain-containing protein	2.21673e+07	287011	0.000166772	0	0	0	7.02509e+07	909573	0.000349386	0.000172053	0.000174753	718	77.235
A0A5F0A735	Uncharacterized protein	0	0	0	0	0	0	2.64431e+07	1.33039e+06	0.000511029	0.000170343	0.000295043	174	19.8763
A0A5F0A9Z0	TPM domain-containing protein	0	0	0	1.17178e+07	235553	4.74768e-05	4.99517e+07	1.00414e+06	0.000385712	0.000144396	0.000210329	452	49.7457
A0A5F0A5G9	Anchored repeat ABC transporter, substrate-binding protein	3.21846e+07	560832	0.000325879	1.68967e+07	294433	5.93445e-05	0	0	0	0.000128408	0.00017357	541	57.3873
A0A5F0A7B8	Uncharacterized protein	6.9111e+06	123548	7.17891e-05	5.28023e+07	943929	0.000190253	1.41807e+07	253505	9.73765e-05	0.000119806	6.2336e-05	523	55.9388
A0A5F0AAM0	S9 family peptidase	16137337	204253	0.000118684	8.27843e+07	1.04781e+06	0.000211192	3.69974e+06	46828.2	1.79877e-05	0.000115955	9.6631e-05	708	79.0066
A0A5F0ABE1	DUF445 family protein	0	0	0	2.31244e+07	485428	9.78404e-05	3.01543e+07	633001	0.000243149	0.000113663	0.000122344	435	47.6371
A0A5F0A8F9	Siderophore biosynthesis protein	6.82455e+06	54344	3.15773e-05	1.16297e+08	926077	0.000186655	1.91096e+07	152170	5.84516e-05	9.22281e-05	8.2873e-05	1128	125.581
A0A5F0A6A2	Cell surface protein	1.27135e+07	469612	0.000272875	0	0	0	0	0	0	9.09582e-05	0.000157544	255	27.0723
A0A5F0AB38	Uncharacterized protein	0	0	0	0	0	0	1.30892e+07	704483	0.000270607	9.02023e-05	0.000156235	170	18.5799
A0A5F0AD56	Substrate-binding protein	1.17873e+07	97401.4	5.65965e-05	6.38902e+07	527942	0.000106409	2.95247e+07	243970	9.37142e-05	8.55733e-05	2.5885e-05	1122	121.018
A0A5C5EZG6	Hemin ABC transporter substrate-binding protein	6.67203e+06	180236	0.000104729	2.19522e+07	593010	0.000119524	2.08216e+06	56246.9	2.16056e-05	8.19528e-05	5.27831e-05	351	37.0182
A0A5F0A770	Uncharacterized protein	1.8269e+06	72346.3	4.20378e-05	1.21733e+07	482070	9.71636e-05	6.69828e+06	265256	0.00010189	8.03639e-05	3.32754e-05	235	25.2522
A0A5C5F1Y9	Phage capsid protein	1.46407e+07	413683	0.000240377	0	0	0	0	0	0	8.01255e-05	0.000138781	329	35.3912
A0A5F0ACK4	Histidine kinase	1.7352e+07	375758	0.000218339	2419774	52400.3	1.05615e-05	0	0	0	7.63003e-05	0.000123123	422	46.1787
A0A5C5F1E3	Cation-translocating P-type ATPase	3.59528e+06	37980.4	2.2069e-05	8.25901e+06	87247.8	1.75852e-05	4.35624e+07	460191	0.000176769	7.21411e-05	9.06382e-05	879	94.6615
A0A5C5F5H2	Uncharacterized protein	3.82581e+06	103674	6.02413e-05	1.69106e+07	458254	9.23632e-05	3.72423e+06	100922	3.87662e-05	6.37902e-05	2.69742e-05	342	36.9022
A0A5F0A3L5	DUF418 domain-containing protein	0	0	0	0	0	0	18562112	494528	0.000189959	6.33196e-05	0.000109673	342	37.535
A0A5F0ABF4	Iron-sulfur cluster assembly accessory protein	0	0	0	1.06604e+07	886459	0.00017867	239116	19883.5	7.63766e-06	6.21025e-05	0.000101023	115	12.0259
A0A5F0A7L7	M18 family aminopeptidase	0	0	0	2.93278e+07	620960	0.000125157	6.25091e+06	132351	5.08388e-05	5.86654e-05	6.29447e-05	446	47.2299
A0A5C5F1J9	Uncharacterized protein	0	0	0	0	0	0	23202546	455734	0.000175057	5.83524e-05	0.000101069	475	50.9124
A0A5C5F425	Uncharacterized protein	0	0	0	0	0	0	8.77194e+06	441765	0.000169691	5.65638e-05	9.79713e-05	182	19.8566
A0A5C5F2I8	Uncharacterized protein	643814	6931.2	4.02747e-06	2.75969e+07	297104	5.98827e-05	1.76062e+07	189545	7.28083e-05	4.55728e-05	3.65552e-05	850	92.8864
A0A5F0AAK0	Uncharacterized protein	5.92354e+06	123102	7.15299e-05	2.00776e+06	41724.8	8.40984e-06	6.0729e+06	126205	4.84782e-05	4.2806e-05	3.194e-05	477	48.1192
A0A5F0ACS0	Uncharacterized protein	0	0	0	2.13665e+07	479495	9.66444e-05	0	0	0	3.22148e-05	5.57977e-05	416	44.5604
A0A5C5F1X2	D-alanyl-D-alanine carboxypeptidase	6.8253e+06	160193	9.30825e-05	0	0	0	0	0	0	3.10275e-05	5.37412e-05	403	42.6067
A0A5C5F5U9	M3 family metallopeptidase	0	0	0	0	0	0	1.77511e+07	233675	8.97594e-05	2.99198e-05	5.18226e-05	694	75.9651
A0A5C5F1Q9	Phospholipase	4.87682e+06	145100	8.43126e-05	0	0	0	0	0	0	2.81042e-05	4.86779e-05	307	33.61
A0A5C5F0L6	Metallophosphoesterase	4.32765e+06	124104	7.21122e-05	0	0	0	0	0	0	2.40374e-05	4.1634e-05	313	34.8712
A0A5C5EY75	DegV family EDD domain-containing protein	0	0	0	0	0	0	5.12929e+06	177319	6.81121e-05	2.2704e-05	3.93245e-05	276	28.9269
A0A5F0A288	DUF3367 domain-containing protein	3.9804e+06	34661.4	2.01405e-05	1.90466e+07	165859	3.34296e-05	3.87308e+06	33726.9	1.29552e-05	2.21751e-05	1.03877e-05	1072	114.837
A0A5C5F4I8	BCCT family transporter	6.39486e+06	90360.7	5.25053e-05	3.97375e+06	56149.9	1.13173e-05	0	0	0	2.12742e-05	2.76326e-05	663	70.7704
A0A5F0A6H0	Cutinase family protein	0	0	0	0	0	0	5.39033e+06	165304	6.34967e-05	2.11656e-05	3.66598e-05	308	32.6086
A0A5F0A3P8	Hemin receptor	0	0	0	6.43756e+06	198454	3.99993e-05	0	0	0	1.33331e-05	2.30936e-05	302	32.4386
A0A5C5F715	DUF3000 domain-containing protein	1.07235e+06	49791.9	2.89323e-05	753315	34978.3	7.05004e-06	0	0	0	1.19941e-05	1.50865e-05	202	21.5366
A0A5C5F0G1	ABC transporter family substrate-binding protein	3.75511e+06	61038.8	3.54675e-05	0	0	0	0	0	0	1.18225e-05	2.04771e-05	560	61.52
A0A5C5F4W2	Glycosyltransferase family 1 protein	0	0	0	0	0	0	3.02052e+06	71325.1	2.73975e-05	9.13249e-06	1.58179e-05	381	42.3487
A0A5F0AAW9	Cation:dicarboxylase symporter family transporter	0	0	0	5.50056e+06	109344	2.20389e-05	0	0	0	7.34628e-06	1.27241e-05	480	50.305
A0A5F0ABL8	Murein biosynthesis integral membrane protein MurJ	0	0	0	8.35924e+06	68573.9	1.38214e-05	185069	1518.19	5.83169e-07	4.80152e-06	7.81688e-06	1159	121.901
A0A5C5F4L1	Peptidase	701589	9259.13	5.38015e-06	927046	12234.6	2.46594e-06	761046	10043.8	3.85804e-06	3.90138e-06	1.45759e-06	698	75.7726
A0A0M4L909	Antitoxin	0	0	0	137303	22205.6	4.47564e-06	0	0	0	1.49188e-06	2.58401e-06	55	6.18326
A0A5F0AC33	Isoprenyl transferase	0	0	0	0	0	0	0	0	0	0	0	245	28.3213
A0A5C5F540	Alpha 1,6 mannopyranosyltransferase	0	0	0	0	0	0	0	0	0	0	0	612	65.45
A0A5C5EZH5	Zinc ABC transporter substrate-binding protein	0	0	0	0	0	0	0	0	0	0	0	318	34.0139
A0A5C5F4L4	DUF2029 domain-containing protein	0	0	0	0	0	0	0	0	0	0	0	513	56.5052
A0A5C5F5P7	DUF368 domain-containing protein	0	0	0	0	0	0	0	0	0	0	0	313	32.8907
A0A5C5F605	DUF808 domain-containing protein	0	0	0	0	0	0	0	0	0	0	0	308	32.6349
A0A5C5F5D3	Uncharacterized protein	0	0	0	0	0	0	0	0	0	0	0	273	28.7785
A0A5F0A3Y0	Class E sortase	0	0	0	0	0	0	0	0	0	0	0	295	32.1187
A0A5F0A866	Glycosyltransferase family 2 protein	0	0	0	0	0	0	0	0	0	0	0	316	34.2942
A0A5F0A2H0	Phage tail protein (Tape measure protein)	0	0	0	0	0	0	0	0	0	0	0	894	93.135
A0A0E3N0Z0	Monovalent cation/H+ antiporter subunit E	0	0	0	0	0	0	0	0	0	0	0	139	15.3098
A0A5F0A9K5	Uncharacterized protein	0	0	0	0	0	0	0	0	0	0	0	88	9.38185
A0A5F0A2K9	Uncharacterized protein	0	0	0	0	0	0	0	0	0	0	0	84	8.98877
A0A5C5F3J1	Uncharacterized protein	0	0	0	0	0	0	0	0	0	0	0	615	63.7909

## Sheet: Table S4
Table S4. Identified proteins of the extracellular proteome. The table shows the Uniprot ID, description, molecular weight number of amino acids, the area and quantification of three biological replicates.
Uniprot ID	Description	Biological replicate 1			Biological replicate 2			Biological replicate 3				Standard deviation	# AAs	MW [kD]
		Area	Intensity/MW	Quantification	Area	Intensity/MW	Quantification	Area	Intensity/MW	Quantification	Mean
A0A5C5F2T7	Uncharacterized protein	4.54901e+09	1.11536e+08	0.445901	1.42027e+09	3.48231e+07	0.39102	3.21909e+08	7.89277e+06	0.472925	0.436615	0.0417346	365	40.7852
A0A5F0A929	DUF3235 domain-containing protein	1.70402e+09	7.9488e+07	0.317779	5.97384e+08	2.78663e+07	0.312904	2.00377e+07	934702	0.0560061	0.228896	0.149747	207	21.4375
A0A5F0A2Q8	Uncharacterized protein	9.63e+07	4.91979e+06	0.0196685	1.09334e+08	5.58567e+06	0.06272	1.62214e+07	828724	0.0496561	0.0440149	0.0220732	190	19.574
A0A5F0A385	Cell wall channel	7.08721e+07	1.29853e+07	0.0519128	22831286	4.18317e+06	0.0469717	0	0	0	0.0329615	0.0286522	49	5.45789
A0A5F0AD58	Big_8 domain-containing protein	1.08907e+08	1.41007e+06	0.00563721	3.89152e+07	503854	0.00565764	9.1125e+07	1.17984e+06	0.0706945	0.0273298	0.0375549	718	77.235
A0A5C5F2W0	Uncharacterized protein	9.25497e+06	128161	0.000512366	4.48025e+06	62041.7	0.000696649	8.92246e+07	1.23557e+06	0.0740335	0.0250808	0.0423943	668	72.2136
A0A5C5F5H9	Cytochrome c oxidase subunit II	2.12374e+08	5.28478e+06	0.0211276	6.11581e+07	1.52187e+06	0.0170887	2.087e+07	519334	0.0311178	0.0231114	0.00722188	361	40.1861
A0A5F0A965	N-acetylmuramoyl-L-alanine amidase	7.88495e+07	1.11317e+06	0.00445028	3.7461e+07	528864	0.00593847	6.40168e+07	903771	0.0541527	0.0215138	0.0282759	673	70.833
A0A5F0A4G7	Esterase family protein	1.15898e+07	299329	0.00119667	6.28963e+07	1.62442e+06	0.0182402	1.45105e+07	374762	0.0224552	0.013964	0.0112559	359	38.7191
A0A5C5F0I9	Hydrolase	1.77864e+07	617933	0.00247039	2.4148e+07	838948	0.00942033	1.03153e+07	358375	0.0214733	0.0111213	0.00961499	269	28.7836
A0A5C5F4U0	Hydrolase	6.10899e+07	1.70661e+06	0.00682273	4.2965e+07	1.20027e+06	0.0134776	7.27013e+06	203099	0.0121694	0.0108232	0.00352573	334	35.796
A0A5F0A941	Uncharacterized protein	1.09238e+08	1.55225e+06	0.00620564	3.03227e+07	430881	0.00483824	1.96397e+07	279077	0.0167219	0.00925526	0.00650235	644	70.3739
A0A5C5F5R9	M23 family metallopeptidase	0	0	0	5.83495e+07	2.34632e+06	0.0263462	0	0	0	0.00878206	0.015211	237	24.8685
A0A5C5F1P8	Uncharacterized protein	5.71643e+06	342929	0.00137097	2.57749e+06	154624	0.00173623	4.5908e+06	275403	0.0165018	0.00653632	0.00863226	152	16.6694
A0A5C5F007	Uncharacterized protein	8.83193e+07	2.14438e+06	0.00857285	2.91011e+07	706569	0.00793387	1.74233e+06	42303.5	0.00253477	0.00634716	0.00331705	394	41.1865
A0A5F0A739	Hydrolase	3.26722e+07	548699	0.00219361	7.60034e+07	1.27641e+06	0.0143325	2.4854e+06	41740	0.00250101	0.00634236	0.00692134	561	59.5447
A0A0M5KT27	Cytochrome bc1 complex cytochrome c subunit	7.11504e+06	226673	0.0009062	2.89891e+06	92354.3	0.00103702	8.61908e+06	274589	0.016453	0.00613209	0.00893845	298	31.389
A0A5C5F476	HlyD family efflux transporter periplasmic adaptor subunit	1.19255e+08	1.87234e+06	0.00748528	4.99115e+07	783626	0.00879913	1.75476e+06	27550.2	0.00165077	0.00597839	0.00380497	596	63.6931
A0A5C5F4L0	Uncharacterized protein	1.52285e+07	2.23114e+06	0.0089197	5.00362e+06	733084	0.00823161	0	0	0	0.0057171	0.0049631	63	6.82543
A0A5F0A2V5	Esterase family protein	4.75952e+07	1.30304e+06	0.00520932	1.64563e+07	450532	0.00505891	3.44528e+06	94323.3	0.00565173	0.00530665	0.000308162	341	36.5263
A0A5C5F1R1	Penicillin-binding protein	5.52526e+07	685314	0.00273977	0	0	0	1.75792e+07	218040	0.0130647	0.00526815	0.00688955	760	80.6238
A0A5C5F7E0	Copper chaperone PCu(A)C	3.50665e+07	1.67069e+06	0.00667912	3.703e+06	176424	0.00198101	2.40973e+06	114808	0.00687913	0.00517976	0.002772	201	20.9893
A0A5C5F5T1	Uncharacterized protein	3.56426e+07	2.16244e+06	0.00864506	9.75423e+06	591789	0.00664505	0	0	0	0.0050967	0.00452574	154	16.4826
A0A5F0AA96	Uncharacterized protein	7.9092e+07	3.27511e+06	0.0130933	2.87396e+06	119007	0.0013363	0	0	0	0.00480987	0.00720472	236	24.1494
A0A5F0A6E7	Cysteine synthase	0	0	0	0	0	0	6.65298e+06	203954	0.0122207	0.00407355	0.0070556	311	32.62
A0A5F0AAK4	Uncharacterized protein	0	0	0	0	0	0	1.8879e+06	176252	0.0105608	0.00352027	0.00609729	103	10.7113
A0A5C5F4V9	Peroxiredoxin	0	0	0	2.0691e+06	92341.2	0.00103687	3.20494e+06	143032	0.0085703	0.00320239	0.00467756	198	22.4072
A0A5F0A734	DUF348 domain-containing protein	6.21556e+07	1.54191e+06	0.00616429	755900	18751.8	0.000210559	1.54161e+06	38243.2	0.00229148	0.00288878	0.00302147	383	40.3108
A0A5F0ABP6	50S ribosomal protein L24	2.26413e+07	2.01453e+06	0.00805375	0	0	0	0	0	0	0.00268458	0.00464983	104	11.239
A0A5C5F6B0	NlpC/P60 family protein	1.99094e+07	932278	0.00372709	7.68563e+06	359887	0.00404108	0	0	0	0.00258939	0.00224796	208	21.3557
A0A5C5F319	PDZ domain-containing protein	0	0	0	5.55776e+06	112826	0.00126689	3.45035e+06	70044	0.00419694	0.00182128	0.00215269	487	49.2597
A0A5F0AD55	Elongation factor Ts	1.12126e+06	38204.4	0.000152735	0	0	0	2.38529e+06	81273.3	0.00486979	0.00167417	0.00276854	275	29.3491
A0A0E3N700	10 kDa chaperonin	7.82388e+06	738070	0.00295067	0	0	0	296168	27939.2	0.00167408	0.00154158	0.00147979	98	10.6005
A0A5C5EZ77	L,D-transpeptidase	0	0	0	1.01975e+07	393588	0.00441949	0	0	0	0.00147316	0.00255159	240	25.909
A0A5C5F1I8	Hydrolase	3.09357e+07	771610	0.00308476	4.67889e+06	116703	0.00131042	0	0	0	0.00146506	0.00154818	378	40.0924
A0A5F0A725	HNH endonuclease	2.86094e+07	963079	0.00385023	0	0	0	0	0	0	0.00128341	0.00222293	273	29.7061
A0A5C5F3S3	Peptidyl-prolyl cis-trans isomerase	0	0	0	0	0	0	1.20209e+06	62380.3	0.00373774	0.00124591	0.00215799	178	19.2704
A0A0E3N5D6	Elongation factor Tu	2.64687e+07	601927	0.0024064	0	0	0	539939	12278.8	0.00073573	0.00104738	0.0012331	396	43.9732
A0A5C5F413	Cell wall channel	0	0	0	1.73471e+06	265642	0.00298283	0	0	0	0.000994276	0.00172214	60	6.53024
A0A5C5F5C4	Glyceraldehyde-3-phosphate dehydrogenase	4.00733e+06	110867	0.000443227	1.59297e+06	44071.2	0.000494864	1.16435e+06	32213	0.00193016	0.000956084	0.00084397	334	36.1454
A0A5F0AD38	Triosephosphate isomerase	1.8575e+07	678809	0.00271376	0	0	0	0	0	0	0.000904587	0.00156679	259	27.3641
A0A5F0A894	50S ribosomal protein L15	340473	21931.2	8.76773e-05	3.49914e+06	225394	0.00253089	0	0	0	0.000872855	0.00143657	148	15.5245
A0A5C5F090	Penicillin-binding protein	7.0858e+06	85471.5	0.0003417	6.96567e+06	84022.4	0.000943465	951498	11477.3	0.000687706	0.000657624	0.000302008	790	82.9025
A0A5F0ACN8	50S ribosomal protein L6	8.95293e+06	460530	0.00184112	0	0	0	0	0	0	0.000613706	0.00106297	178	19.4405
A0A0E3KT63	50S ribosomal protein L14	1.19455e+06	89457.5	0.000357636	1.74491e+06	130672	0.00146728	0	0	0	0.000608306	0.000765085	122	13.3533
A0A0E3N6X3	30S ribosomal protein S10	881272	76878.4	0.000307346	1.52846e+06	133336	0.00149719	0	0	0	0.000601513	0.000790757	101	11.4632
A0A5C5F341	60 kDa chaperonin	1.22249e+07	213849	0.000854931	0	0	0	742816	12994	0.000778585	0.000544505	0.000473098	546	57.166
A0A5F0A4D0	DUF4185 domain-containing protein	9.84179e+06	191797	0.000766771	3.82834e+06	74606.7	0.000837739	0	0	0	0.000534836	0.000464539	469	51.3136
A0A0E3N4B2	50S ribosomal protein L22	4.88927e+06	374284	0.00149632	0	0	0	0	0	0	0.000498774	0.000863902	120	13.063
A0A5C5F2W4	ABC transporter substrate-binding protein	2.07752e+06	34971	0.000139808	6.2744e+06	105617	0.00118595	0	0	0	0.000441919	0.000648129	546	59.407
A0A5F0ACV8	Uncharacterized protein	0	0	0	2.47341e+06	117348	0.00131767	0	0	0	0.000439224	0.000760758	190	21.0775
A0A5C5F3F6	Enolase	1.83849e+06	40943.2	0.000163684	0	0	0	827353	18425.2	0.00110401	0.000422565	0.000595798	425	44.9034
A0A5F0AAH5	DM13 domain-containing protein	5.7746e+06	275510	0.00110144	0	0	0	0	0	0	0.000367147	0.000635917	191	20.9597
A0A5C5F1Z6	DUF2993 domain-containing protein	7.20857e+06	250574	0.00100175	0	0	0	0	0	0	0.000333917	0.000578361	277	28.7682
A0A5C5F4G9	Uncharacterized protein	4.33757e+06	218652	0.000874132	0	0	0	0	0	0	0.000291377	0.00050468	195	19.8378
A0A5F0AD56	Substrate-binding protein	1.23115e+07	101733	0.000406711	4.44242e+06	36708.9	0.000412194	0	0	0	0.000272968	0.000236414	1122	121.018
A0A5F0A3N4	Uncharacterized protein	4.38029e+06	199930	0.000799284	0	0	0	0	0	0	0.000266428	0.000461467	210	21.9092
A0A5F0AEC4	Uncharacterized protein	4.61281e+06	199825	0.000798864	0	0	0	0	0	0	0.000266288	0.000461225	220	23.0843
A0A5F0A9K5	Uncharacterized protein	0	0	0	652128	69509.5	0.000780504	0	0	0	0.000260168	0.000450624	88	9.38185
A0A5F0ACA7	Penicillin-binding protein 2	1.0427e+07	142862	0.000571139	0	0	0	0	0	0	0.00019038	0.000329747	675	72.9865
A0A5C5EWW7	Exo-alpha-sialidase	1.05414e+07	140221	0.00056058	0	0	0	0	0	0	0.00018686	0.000323651	688	75.1766
A0A5C5F1A6	Uncharacterized protein	4.56515e+06	138185	0.00055244	0	0	0	0	0	0	0.000184147	0.000318951	317	33.0365
A0A5C5EYK8	Extracellular solute-binding protein	5.54187e+06	126250	0.000504728	0	0	0	0	0	0	0.000168243	0.000291405	415	43.8958
A0A5F0A8Q7	Esterase family protein	4.93359e+06	117670	0.000470424	0	0	0	0	0	0	0.000156808	0.0002716	393	41.9274
A0A5C5EXU1	Uncharacterized protein	0	0	0	2.13632e+06	41045.2	0.000460885	0	0	0	0.000153628	0.000266092	465	52.0481
A0A5F0A6J4	Hemin receptor	7.37964e+06	103213	0.000412629	0	0	0	0	0	0	0.000137543	0.000238231	660	71.499
A0A5C5F4L1	Peptidase	6.21434e+06	82013	0.000327874	0	0	0	0	0	0	0.000109291	0.000189298	698	75.7726
A0A5F0A7B6	Hemin receptor	1.80099e+06	28507.6	0.000113968	1.18437e+06	18747.2	0.000210507	0	0	0	0.000108159	0.000105374	615	63.1758
A0A5F0A6A2	Cell surface protein	1.78387e+06	65892.6	0.000263427	0	0	0	0	0	0	8.78091e-05	0.00015209	255	27.0723
A0A5C5F1N6	Arabinosyltransferase	2.03387e+06	17120.4	6.84446e-05	1.92834e+06	16232.1	0.000182266	0	0	0	8.35702e-05	9.20696e-05	1096	118.798
A0A5F0A5D1	Disulfide bond formation protein DsbA	1.78609e+06	57534.3	0.000230012	0	0	0	0	0	0	7.66707e-05	0.000132798	294	31.0439
A0A5F0AC66	Uncharacterized protein	1.1986e+06	54536.5	0.000218027	0	0	0	0	0	0	7.26758e-05	0.000125878	212	21.978
A0A5C5F4T8	Uncharacterized protein	1.27511e+06	53160.2	0.000212525	0	0	0	0	0	0	7.08417e-05	0.000122701	220	23.9861
A0A5C5EZ08	DUF3107 domain-containing protein	362191	44543.9	0.000178079	0	0	0	0	0	0	5.93596e-05	0.000102814	75	8.13109
A0A5C5F3U1	Ketol-acid reductoisomerase (NADP(+))	1.48523e+06	40766.9	0.000162979	0	0	0	0	0	0	5.43263e-05	9.40959e-05	337	36.4324
A0A5F0A9D4	Poly(3-hydroxybutyrate) depolymerase	1.45504e+06	35920.2	0.000143603	0	0	0	0	0	0	4.78676e-05	8.29091e-05	377	40.5074
A0A5F0A3F1	ABC transporter substrate-binding protein	1.76845e+06	33258.7	0.000132962	0	0	0	0	0	0	4.43208e-05	7.67659e-05	502	53.1726
A0A5C5F330	D-alanyl-D-alanine carboxypeptidase/D-alanyl-D-alanine-endopeptidase	1.15373e+06	28079.9	0.000112259	0	0	0	0	0	0	3.74195e-05	6.48125e-05	394	41.0873
A0A5C5F4J0	Phosphoenolpyruvate carboxykinase [GTP]	1.78816e+06	26614.3	0.000106399	0	0	0	0	0	0	3.54664e-05	6.14296e-05	611	67.1879
A0A5F0A4A6	Acetate kinase	890519	20797.3	8.3144e-05	0	0	0	0	0	0	2.77147e-05	4.80032e-05	400	42.819
A0A5F0A3A9	Disulfide bond formation protein B	1.09585e+06	20076.7	8.02632e-05	0	0	0	0	0	0	2.67544e-05	4.634e-05	496	54.5832
A0A5C5F1Q5	ABC transporter	1.06401e+06	15787.8	6.31168e-05	0	0	0	0	0	0	2.10389e-05	3.64405e-05	647	67.3943
A0A5C5F2X8	Uncharacterized protein	660551	11323.1	4.52677e-05	0	0	0	0	0	0	1.50892e-05	2.61353e-05	553	58.3367
A0A0M3SY67	30S ribosomal protein S15	0	0	0	0	0	0	0	0	0	0	0	89	10.2316
A0A0E3KT88	DNA-directed RNA polymerase subunit alpha	0	0	0	0	0	0	0	0	0	0	0	338	36.9188
A0A0E3N491	50S ribosomal protein L7/L12	0	0	0	0	0	0	0	0	0	0	0	127	13.2791
A0A5F0AAN7	S9 family peptidase	0	0	0	0	0	0	0	0	0	0	0	693	77.0702
A0A5F0A2V7	60 kDa chaperonin	0	0	0	0	0	0	0	0	0	0	0	540	57.1408
A0A5C5F415	Acetylglutamate kinase	0	0	0	0	0	0	0	0	0	0	0	311	32.456
A0A5C5F5C2	Chaperone protein DnaK	0	0	0	0	0	0	0	0	0	0	0	610	65.5866
A0A5C5EXU5	Ribosomal-protein-alanine N-acetyltransferase	0	0	0	0	0	0	0	0	0	0	0	163	18.2658
A0A5C5F6Z5	Alkyl hydroperoxide reductase AhpD	0	0	0	0	0	0	0	0	0	0	0	174	18.9116
A0A5F0A3W8	Endopeptidase La	0	0	0	0	0	0	0	0	0	0	0	351	36.5997
A0A5C5F420	Na+/H+ antiporter subunit E	0	0	0	0	0	0	0	0	0	0	0	171	18.9253
A0A5C5F2I1	Metal ABC transporter permease	0	0	0	0	0	0	0	0	0	0	0	299	31.5643
A0A5C5F1S9	Uncharacterized protein	0	0	0	0	0	0	0	0	0	0	0	469	50.0331
A0A5C5EZ87	Iron ABC transporter substrate-binding protein	0	0	0	0	0	0	0	0	0	0	0	330	35.6622
A0A5C5F481	Thiamine biosynthesis protein	0	0	0	0	0	0	0	0	0	0	0	193	19.3924
A0A5F0ACL4	DUF1906 domain-containing protein	0	0	0	0	0	0	0	0	0	0	0	302	31.6053
A0A5F0A8S2	Uncharacterized protein	0	0	0	0	0	0	0	0	0	0	0	175	18.167
A0A5F0A7G0	Transketolase	0	0	0	0	0	0	0	0	0	0	0	697	75.6038
A0A5C5F5Y2	Universal stress protein	0	0	0	0	0	0	0	0	0	0	0	146	15.406
A0A5C5F552	Thiol peroxidase	0	0	0	0	0	0	0	0	0	0	0	165	17.6679

## Sheet: Table S5
Table S5. Selected proteins of the extracellular proteome with predicted extracellular localization. The table shows the Uniprot ID, description, molecular weight number of amino acids, the area and quantification of three biological replicates.
Uniprot ID	Description	Biological replicate 1			Biological replicate 2			Biological replicate 3			Mean	Standard deviation	# AAs	MW [kD]
		Area	Intensity/MW	Quantification	Area	Intensity/MW	Quantification	Area	Intensity/MW	Quantification
A0A5C5F2T7	Uncharacterized protein	4.54901e+09	1.11536e+08	0.905224	1.42027e+09	3.48231e+07	0.836329	3.21909e+08	7.89277e+06	0.901744	0.881099	0.0388108	365	40.7852
A0A5C5F0I9	Hydrolase	1.77864e+07	617933	0.00501514	2.4148e+07	838948	0.0201486	1.03153e+07	358375	0.0409441	0.0220359	0.0180387	269	28.7836
A0A5C5F4U0	Hydrolase	6.10899e+07	1.70661e+06	0.0138508	4.2965e+07	1.20027e+06	0.0288264	7.27013e+06	203099	0.0232039	0.0219604	0.00756481	334	35.796
A0A5C5F5R9	M23 family metallopeptidase	0	0	0	5.83495e+07	2.34632e+06	0.0563503	0	0	0	0.0187834	0.0325339	237	24.8685
A0A5F0A739	Hydrolase	3.26722e+07	548699	0.00445324	7.60034e+07	1.27641e+06	0.0306549	2.4854e+06	41740	0.00476877	0.0132923	0.0150373	561	59.5447
A0A5C5F007	Uncharacterized protein	8.83193e+07	2.14438e+06	0.0174038	2.91011e+07	706569	0.0169693	1.74233e+06	42303.5	0.00483315	0.0130687	0.00713553	394	41.1865
A0A5F0AA96	Uncharacterized protein	7.9092e+07	3.27511e+06	0.0265807	2.87396e+06	119007	0.00285813	0	0	0	0.00981296	0.0145915	236	24.1494
A0A5F0AAK4	Uncharacterized protein	0	0	0	0	0	0	1.8879e+06	176252	0.0201367	0.00671224	0.0116259	103	10.7113
A0A5F0A734	DUF348 domain-containing protein	6.21556e+07	1.54191e+06	0.0125141	755900	18751.8	0.000450352	1.54161e+06	38243.2	0.00436926	0.00577791	0.00615402	383	40.3108
A0A5C5F1I8	Hydrolase	3.09357e+07	771610	0.00626238	4.67889e+06	116703	0.00280279	0	0	0	0.00302172	0.00313692	378	40.0924
A0A5F0A4D0	DUF4185 domain-containing protein	9.84179e+06	191797	0.00155662	3.82834e+06	74606.7	0.00179179	0	0	0	0.00111614	0.000973729	469	51.3136
A0A5F0ACV8	Uncharacterized protein	0	0	0	2.47341e+06	117348	0.00281829	0	0	0	0.000939431	0.00162714	190	21.0775
A0A5C5F4G9	Uncharacterized protein	4.33757e+06	218652	0.00177458	0	0	0	0	0	0	0.000591525	0.00102455	195	19.8378
A0A5F0A3N4	Uncharacterized protein	4.38029e+06	199930	0.00162263	0	0	0	0	0	0	0.000540876	0.000936824	210	21.9092
A0A5F0AEC4	Uncharacterized protein	4.61281e+06	199825	0.00162178	0	0	0	0	0	0	0.000540592	0.000936332	220	23.0843
A0A5F0A8Q7	Esterase family protein	4.93359e+06	117670	0.000955009	0	0	0	0	0	0	0.000318336	0.000551374	393	41.9274
A0A5F0AC66	Uncharacterized protein	1.1986e+06	54536.5	0.000442617	0	0	0	0	0	0	0.000147539	0.000255545	212	21.978
A0A5C5F4T8	Uncharacterized protein	1.27511e+06	53160.2	0.000431448	0	0	0	0	0	0	0.000143816	0.000249096	220	23.9861
A0A5F0A9D4	Poly(3-hydroxybutyrate) depolymerase	1.45504e+06	35920.2	0.000291528	0	0	0	0	0	0	9.7176e-05	0.000168314	377	40.5074

## Sheet: Table S6
Table S6. Glycolysis and pentose phosphate pathway. The table gives the Kegg ID, corresponding UniProt ID and the protein name.
Kegg ID	UniProt ID	Description
Glycolysis
K00134	A0A5C5F5C4	Glyceraldehyde-3-phosphate dehydrogenase
K00845	A0A5C5F4P2	ROK family protein
K00873	A0A5C5F5Y5	Pyruvate kinase
K00886	A0A5F0ADE0	ROK family protein
K00927	A0A5F0AEZ8	Phosphoglycerate kinase
K01624	A0A0E3KUQ6	Fructose-bisphosphate aldolase
K01689	A0A5C5F3F6	Enolase
K01803	A0A5F0AD38	Triosephosphate isomerase
K01810	A0A5C5F3A7	Glucose-6-phosphate isomerase
K01834	A0A5F0ABF0	2,3-bisphosphoglycerate-dependent phosphoglycerate mutase
K21071	A0A0M3SXX8	ATP-dependent 6-phosphofructokinase
Pentose phosphate pathway
K00033	A0A5C5F5M9	6-phosphogluconate dehydrogenase, decarboxylating
K00036	A0A5C5F7P2	Glucose-6-phosphate 1-dehydrogenase
K00615	A0A5F0A7G0	Transketolase
K00616	A0A5F0ADN3	Transaldolase
K01057	A0A5C5F6I9	6-phosphogluconolactonase
K01783	A0A5F0AD27	Ribulose-phosphate 3-epimerase
K01808	A0A5C5EYK0	Ribose-5-phosphate isomerase
K01810	A0A5C5F3A7	Glucose-6-phosphate isomerase

## Sheet: Table S7
Table S7. Enzymes involved in alanine, aspertate, asparagine, glutamate, glutamine and serine metabolism.
[truncated: 19 more rows]

[truncated: 1 more sheets: Table S8]
